# Supplementary material for: Specialized neurons in the right habenula mediate response to aversive olfactory cues
Source: eLife. 2021 Dec 8;10:e72345. doi: 10.7554/eLife.72345 (PMC8691842; doi:10.7554/eLife.72345)
Supplement: Source code 1. [file elife-72345-supp2.zip › Source code file 1.txt]

abstime	time	channel	type	location	data1	data2
477.08	0	0	71	c001		
477.12	0.04	0	102	c001	161	404
477.14	0.06	0	102	c001	160	403
477.16	0.08	0	102	c001	158	401
477.17	0.09	0	102	c001	157	400
477.19	0.11	0	102	c001	155	399
477.2	0.12	0	102	c001	154	398
477.22	0.14	0	102	c001	153	396
477.23	0.15	0	102	c001	152	396
477.27	0.19	0	102	c001	151	395
477.28	0.2	0	102	c001	150	394
477.3	0.22	0	102	c001	149	394
477.31	0.23	0	102	c001	148	393
477.33	0.25	0	102	c001	148	393
477.34	0.26	0	102	c001	147	392
477.36	0.28	0	102	c001	147	392
477.37	0.29	0	102	c001	146	392
477.39	0.31	0	102	c001	145	392
477.41	0.33	0	102	c001	145	391
477.42	0.34	0	102	c001	144	391
477.44	0.36	0	102	c001	145	392
477.45	0.37	0	102	c001	143	391
477.47	0.39	0	102	c001	143	389
477.48	0.4	0	102	c001	145	389
477.51	0.43	0	102	c001	148	389
477.53	0.45	0	102	c001	152	389
477.55	0.47	0	102	c001	158	390
477.56	0.48	0	102	c001	166	391
477.58	0.5	0	102	c001	172	391
477.59	0.51	0	102	c001	178	392
477.61	0.53	0	102	c001	184	393
477.62	0.54	0	102	c001	187	394
477.64	0.56	0	102	c001	190	394
477.66	0.58	0	102	c001	193	395
477.67	0.59	0	102	c001	196	395
477.69	0.61	0	102	c001	197	396
477.7	0.62	0	102	c001	204	397
477.72	0.64	0	102	c001	221	401
477.73	0.65	0	102	c001	238	405
477.76	0.68	0	102	c001	246	405
477.78	0.7	0	102	c001	252	406
477.8	0.72	0	102	c001	258	406
477.81	0.73	0	102	c001	264	407
477.83	0.75	0	102	c001	270	408
477.84	0.76	0	102	c001	277	409
477.86	0.78	0	102	c001	284	410
477.87	0.79	0	102	c001	290	411
477.89	0.81	0	102	c001	297	412
477.9	0.82	0	102	c001	303	412
477.92	0.84	0	102	c001	309	413
477.94	0.86	0	102	c001	314	414
477.95	0.87	0	102	c001	319	415
477.97	0.89	0	102	c001	324	416
478	0.92	0	102	c001	329	416
478.01	0.93	0	102	c001	334	416
478.03	0.95	0	102	c001	339	415
478.05	0.97	0	102	c001	348	414
478.06	0.98	0	102	c001	358	414
478.08	1	0	102	c001	367	413
478.09	1.01	0	102	c001	376	413
478.11	1.03	0	102	c001	384	413
478.12	1.04	0	102	c001	392	412
478.14	1.06	0	102	c001	399	412
478.15	1.07	0	102	c001	406	412
478.17	1.09	0	102	c001	412	412
478.19	1.11	0	102	c001	419	412
478.2	1.12	0	102	c001	425	412
478.23	1.15	0	102	c001	430	412
478.25	1.17	0	102	c001	436	412
478.26	1.18	0	102	c001	441	412
478.28	1.2	0	102	c001	446	412
478.29	1.21	0	102	c001	451	412
478.31	1.23	0	102	c001	456	412
478.33	1.25	0	102	c001	460	412
478.34	1.26	0	102	c001	465	412
478.36	1.28	0	102	c001	468	412
478.37	1.29	0	102	c001	473	412
478.39	1.31	0	102	c001	476	413
478.4	1.32	0	102	c001	480	413
478.42	1.34	0	102	c001	484	413
478.44	1.36	0	102	c001	487	413
478.45	1.37	0	102	c001	490	413
478.48	1.4	0	102	c001	493	414
478.5	1.42	0	102	c001	497	414
478.51	1.43	0	102	c001	500	414
478.53	1.45	0	102	c001	503	415
478.54	1.46	0	102	c001	505	415
478.56	1.48	0	102	c001	508	415
478.58	1.5	0	102	c001	513	415
478.59	1.51	0	102	c001	518	414
478.61	1.53	0	102	c001	523	414
478.62	1.54	0	102	c001	527	414
478.64	1.56	0	102	c001	531	414
478.65	1.57	0	102	c001	536	414
478.67	1.59	0	102	c001	539	414
478.68	1.6	0	102	c001	543	414
478.7	1.62	0	102	c001	547	414
478.73	1.65	0	102	c001	551	415
478.75	1.67	0	102	c001	554	415
478.76	1.68	0	102	c001	557	414
478.78	1.7	0	102	c001	559	414
478.79	1.71	0	102	c001	562	414
478.81	1.73	0	102	c001	564	413
478.83	1.75	0	102	c001	563	413
478.84	1.76	0	102	c001	561	413
478.86	1.78	0	102	c001	560	412
478.87	1.79	0	102	c001	558	412
478.89	1.81	0	102	c001	556	412
478.9	1.82	0	102	c001	554	412
478.92	1.84	0	102	c001	552	412
478.93	1.85	0	102	c001	549	412
478.97	1.89	0	102	c001	547	412
478.98	1.9	0	102	c001	545	412
479	1.92	0	102	c001	543	412
479.01	1.93	0	102	c001	541	412
479.03	1.95	0	102	c001	539	412
479.04	1.96	0	102	c001	537	412
479.06	1.98	0	102	c001	535	413
479.07	1.99	0	102	c001	532	413
479.09	2.01	0	102	c001	528	413
479.11	2.03	0	102	c001	525	412
479.12	2.04	0	102	c001	519	412
479.14	2.06	0	102	c001	511	411
479.15	2.07	0	102	c001	504	411
479.17	2.09	0	102	c001	497	410
479.18	2.1	0	102	c001	491	410
479.22	2.14	0	102	c001	484	410
479.23	2.15	0	102	c001	479	410
479.25	2.17	0	102	c001	474	410
479.26	2.18	0	102	c001	468	410
479.28	2.2	0	102	c001	464	410
479.29	2.21	0	102	c001	459	410
479.31	2.23	0	102	c001	454	410
479.32	2.24	0	102	c001	449	411
479.34	2.26	0	102	c001	445	411
479.36	2.28	0	102	c001	441	411
479.37	2.29	0	102	c001	436	412
479.39	2.31	0	102	c001	432	412
479.4	2.32	0	102	c001	428	413
479.42	2.34	0	102	c001	425	413
479.43	2.35	0	102	c001	421	414
479.46	2.38	0	102	c001	418	414
479.48	2.4	0	102	c001	414	414
479.5	2.42	0	102	c001	410	414
479.51	2.43	0	102	c001	402	414
479.53	2.45	0	102	c001	395	414
479.54	2.46	0	102	c001	386	413
479.56	2.48	0	102	c001	377	412
479.57	2.49	0	102	c001	369	411
479.59	2.51	0	102	c001	361	411
479.61	2.53	0	102	c001	354	410
479.62	2.54	0	102	c001	347	410
479.64	2.56	0	102	c001	341	409
479.65	2.57	0	102	c001	334	409
479.67	2.59	0	102	c001	328	409
479.68	2.6	0	102	c001	322	409
479.71	2.63	0	102	c001	317	409
479.73	2.65	0	102	c001	312	409
479.75	2.67	0	102	c001	306	409
479.76	2.68	0	102	c001	302	409
479.78	2.7	0	102	c001	297	409
479.79	2.71	0	102	c001	292	409
479.81	2.73	0	102	c001	288	409
479.82	2.74	0	102	c001	284	409
479.84	2.76	0	102	c001	280	410
479.85	2.77	0	102	c001	276	410
479.87	2.79	0	102	c001	272	410
479.89	2.81	0	102	c001	268	410
479.9	2.82	0	102	c001	264	410
479.92	2.84	0	102	c001	259	410
479.95	2.87	0	102	c001	252	409
479.96	2.88	0	102	c001	246	409
479.98	2.9	0	102	c001	238	408
480	2.92	0	102	c001	229	407
480.01	2.93	0	102	c001	218	405
480.03	2.95	0	102	c001	209	403
480.04	2.96	0	102	c001	198	401
480.06	2.98	0	102	c001	192	400
480.07	2.99	0	102	c001	187	400
480.09	3.01	0	102	c001	183	399
480.1	3.02	0	102	c001	179	399
480.12	3.04	0	102	c001	174	399
480.14	3.06	0	102	c001	170	399
480.15	3.07	0	102	c001	164	398
480.18	3.1	0	102	c001	159	398
480.2	3.12	0	102	c001	154	398
480.21	3.13	0	102	c001	149	398
480.23	3.15	0	102	c001	145	398
480.24	3.16	0	102	c001	141	398
480.26	3.18	0	102	c001	137	398
480.28	3.2	0	102	c001	134	397
480.29	3.21	0	102	c001	132	396
480.31	3.23	0	102	c001	134	395
480.32	3.24	0	102	c001	137	395
480.34	3.26	0	102	c001	142	395
480.35	3.27	0	102	c001	149	395
480.37	3.29	0	102	c001	155	396
480.39	3.31	0	102	c001	162	397
480.4	3.32	0	102	c001	167	397
480.43	3.35	0	102	c001	173	398
480.45	3.37	0	102	c001	178	399
480.46	3.38	0	102	c001	183	399
480.48	3.4	0	102	c001	186	399
480.49	3.41	0	102	c001	190	400
480.51	3.43	0	102	c001	193	399
480.53	3.45	0	102	c001	199	400
480.54	3.46	0	102	c001	205	401
480.56	3.48	0	102	c001	221	402
480.57	3.49	0	102	c001	239	404
480.59	3.51	0	102	c001	246	404
480.6	3.52	0	102	c001	251	404
480.62	3.54	0	102	c001	257	404
480.63	3.55	0	102	c001	262	404
480.65	3.57	0	102	c001	267	405
480.68	3.6	0	102	c001	272	405
480.7	3.62	0	102	c001	276	405
480.71	3.63	0	102	c001	281	406
480.73	3.65	0	102	c001	285	406
480.74	3.66	0	102	c001	290	407
480.76	3.68	0	102	c001	295	408
480.78	3.7	0	102	c001	300	408
480.79	3.71	0	102	c001	304	409
480.81	3.73	0	102	c001	308	410
480.82	3.74	0	102	c001	312	410
480.84	3.76	0	102	c001	316	411
480.85	3.77	0	102	c001	320	412
480.87	3.79	0	102	c001	324	412
480.88	3.8	0	102	c001	328	413
480.92	3.84	0	102	c001	331	413
480.93	3.85	0	102	c001	335	414
480.95	3.87	0	102	c001	338	415
480.96	3.88	0	102	c001	341	415
480.98	3.9	0	102	c001	344	416
480.99	3.91	0	102	c001	347	417
481.01	3.93	0	102	c001	350	417
481.02	3.94	0	102	c001	352	418
481.04	3.96	0	102	c001	354	419
481.06	3.98	0	102	c001	356	420
481.07	3.99	0	102	c001	359	420
481.09	4.01	0	102	c001	360	421
481.1	4.02	0	102	c001	362	422
481.12	4.04	0	102	c001	364	422
481.13	4.05	0	102	c001	366	423
481.17	4.09	0	102	c001	368	423
481.18	4.1	0	102	c001	370	424
481.2	4.12	0	102	c001	371	424
481.21	4.13	0	102	c001	373	424
481.23	4.15	0	102	c001	376	424
481.24	4.16	0	102	c001	378	424
481.26	4.18	0	102	c001	382	422
481.27	4.19	0	102	c001	390	420
481.29	4.21	0	102	c001	399	417
481.31	4.23	0	102	c001	408	416
481.32	4.24	0	102	c001	415	414
481.34	4.26	0	102	c001	422	413
481.35	4.27	0	102	c001	428	413
481.37	4.29	0	102	c001	434	412
481.38	4.3	0	102	c001	440	411
481.41	4.33	0	102	c001	445	411
481.43	4.35	0	102	c001	450	411
481.45	4.37	0	102	c001	456	410
481.46	4.38	0	102	c001	460	410
481.48	4.4	0	102	c001	465	410
481.49	4.41	0	102	c001	469	410
481.51	4.43	0	102	c001	474	410
481.52	4.44	0	102	c001	478	410
481.54	4.46	0	102	c001	482	410
481.56	4.48	0	102	c001	486	411
481.57	4.49	0	102	c001	489	411
481.59	4.51	0	102	c001	493	411
481.6	4.52	0	102	c001	496	411
481.62	4.54	0	102	c001	500	412
481.65	4.57	0	102	c001	503	412
481.66	4.58	0	102	c001	507	412
481.68	4.6	0	102	c001	509	413
481.7	4.62	0	102	c001	512	413
481.71	4.63	0	102	c001	516	414
481.73	4.65	0	102	c001	518	414
481.74	4.66	0	102	c001	521	415
481.76	4.68	0	102	c001	523	415
481.77	4.69	0	102	c001	526	416
481.79	4.71	0	102	c001	529	416
481.8	4.72	0	102	c001	531	416
481.82	4.74	0	102	c001	532	416
481.84	4.76	0	102	c001	535	416
481.85	4.77	0	102	c001	534	415
481.87	4.79	0	102	c001	532	415
481.9	4.82	0	102	c001	530	414
481.91	4.83	0	102	c001	526	414
481.93	4.85	0	102	c001	521	414
481.95	4.87	0	102	c001	516	413
481.96	4.88	0	102	c001	512	413
481.98	4.9	0	102	c001	507	413
481.99	4.91	0	102	c001	504	413
482.01	4.93	0	102	c001	500	413
482.02	4.94	0	102	c001	496	413
482.04	4.96	0	102	c001	493	413
482.05	4.97	0	102	c001	489	413
482.07	4.99	0	102	c001	486	412
482.09	5.01	0	102	c001	483	412
482.1	5.02	0	102	c001	479	412
482.12	5.04	0	102	c001	475	412
482.15	5.07	0	102	c001	466	411
482.16	5.08	0	102	c001	457	411
482.18	5.1	0	102	c001	448	411
482.19	5.11	0	102	c001	439	411
482.21	5.13	0	102	c001	431	411
482.23	5.15	0	102	c001	424	411
482.24	5.16	0	102	c001	416	411
482.26	5.18	0	102	c001	409	412
482.27	5.19	0	102	c001	403	412
482.29	5.21	0	102	c001	397	412
482.3	5.22	0	102	c001	390	412
482.32	5.24	0	102	c001	385	413
482.34	5.26	0	102	c001	379	413
482.35	5.27	0	102	c001	374	414
482.37	5.29	0	102	c001	369	414
482.4	5.32	0	102	c001	364	414
482.41	5.33	0	102	c001	360	415
482.43	5.35	0	102	c001	355	416
482.44	5.36	0	102	c001	350	416
482.46	5.38	0	102	c001	346	417
482.48	5.4	0	102	c001	342	418
482.49	5.41	0	102	c001	338	418
482.51	5.43	0	102	c001	335	419
482.52	5.44	0	102	c001	332	420
482.54	5.46	0	102	c001	328	420
482.55	5.47	0	102	c001	326	421
482.57	5.49	0	102	c001	323	421
482.58	5.5	0	102	c001	320	422
482.6	5.52	0	102	c001	317	422
482.63	5.55	0	102	c001	314	422
482.65	5.57	0	102	c001	312	422
482.66	5.58	0	102	c001	309	421
482.68	5.6	0	102	c001	307	420
482.69	5.61	0	102	c001	302	418
482.71	5.63	0	102	c001	296	416
482.73	5.65	0	102	c001	290	414
482.74	5.66	0	102	c001	285	413
482.76	5.68	0	102	c001	280	412
482.77	5.69	0	102	c001	276	411
482.79	5.71	0	102	c001	272	411
482.8	5.72	0	102	c001	269	410
482.82	5.74	0	102	c001	265	410
482.83	5.75	0	102	c001	262	409
482.87	5.79	0	102	c001	259	409
482.88	5.8	0	102	c001	255	409
482.9	5.82	0	102	c001	253	409
482.91	5.83	0	102	c001	250	409
482.93	5.85	0	102	c001	248	409
482.94	5.86	0	102	c001	245	409
482.96	5.88	0	102	c001	242	409
482.97	5.89	0	102	c001	240	409
482.99	5.91	0	102	c001	237	409
483.01	5.93	0	102	c001	235	409
483.02	5.94	0	102	c001	233	409
483.04	5.96	0	102	c001	231	410
483.05	5.97	0	102	c001	228	410
483.07	5.99	0	102	c001	226	410
483.08	6	0	102	c001	224	410
483.12	6.04	0	102	c001	222	410
483.13	6.05	0	102	c001	220	411
483.15	6.07	0	102	c001	218	411
483.16	6.08	0	102	c001	217	411
483.18	6.1	0	102	c001	215	411
483.19	6.11	0	102	c001	213	412
483.21	6.13	0	102	c001	211	412
483.22	6.14	0	102	c001	209	411
483.24	6.16	0	102	c001	204	411
483.26	6.18	0	102	c001	199	409
483.27	6.19	0	102	c001	195	408
483.29	6.21	0	102	c001	191	408
483.3	6.22	0	102	c001	187	407
483.32	6.24	0	102	c001	183	407
483.33	6.25	0	102	c001	179	405
483.36	6.28	0	102	c001	179	403
483.38	6.3	0	102	c001	182	401
483.4	6.32	0	102	c001	188	401
483.41	6.33	0	102	c001	195	401
483.43	6.35	0	102	c001	202	402
483.44	6.36	0	102	c001	210	403
483.46	6.38	0	102	c001	221	404
483.47	6.39	0	102	c001	233	405
483.49	6.41	0	102	c001	241	406
483.51	6.43	0	102	c001	246	405
483.52	6.44	0	102	c001	250	405
483.54	6.46	0	102	c001	255	405
483.55	6.47	0	102	c001	258	405
483.57	6.49	0	102	c001	262	405
483.6	6.52	0	102	c001	266	406
483.61	6.53	0	102	c001	270	406
483.63	6.55	0	102	c001	273	406
483.65	6.57	0	102	c001	276	407
483.66	6.58	0	102	c001	281	407
483.68	6.6	0	102	c001	288	407
483.69	6.61	0	102	c001	298	407
483.71	6.63	0	102	c001	308	407
483.72	6.64	0	102	c001	317	407
483.74	6.66	0	102	c001	326	408
483.75	6.67	0	102	c001	334	408
483.77	6.69	0	102	c001	341	408
483.79	6.71	0	102	c001	348	408
483.8	6.72	0	102	c001	355	408
483.82	6.74	0	102	c001	362	409
483.85	6.77	0	102	c001	368	409
483.86	6.78	0	102	c001	374	409
483.88	6.8	0	102	c001	380	410
483.9	6.82	0	102	c001	385	410
483.91	6.83	0	102	c001	390	411
483.93	6.85	0	102	c001	395	411
483.94	6.86	0	102	c001	400	412
483.96	6.88	0	102	c001	405	412
483.97	6.89	0	102	c001	409	412
483.99	6.91	0	102	c001	414	413
484	6.92	0	102	c001	418	413
484.02	6.94	0	102	c001	422	413
484.04	6.96	0	102	c001	427	413
484.05	6.97	0	102	c001	434	413
484.07	6.99	0	102	c001	440	412
484.1	7.02	0	102	c001	446	412
484.11	7.03	0	102	c001	452	412
484.13	7.05	0	102	c001	458	412
484.14	7.06	0	102	c001	463	412
484.16	7.08	0	102	c001	468	412
484.18	7.1	0	102	c001	473	412
484.19	7.11	0	102	c001	477	412
484.21	7.13	0	102	c001	482	412
484.22	7.14	0	102	c001	486	413
484.24	7.16	0	102	c001	490	413
484.25	7.17	0	102	c001	493	413
484.27	7.19	0	102	c001	497	413
484.29	7.21	0	102	c001	501	413
484.3	7.22	0	102	c001	505	414
484.33	7.25	0	102	c001	508	414
484.35	7.27	0	102	c001	511	414
484.36	7.28	0	102	c001	514	415
484.38	7.3	0	102	c001	517	415
484.39	7.31	0	102	c001	520	415
484.41	7.33	0	102	c001	523	416
484.43	7.35	0	102	c001	526	416
484.44	7.36	0	102	c001	528	416
484.46	7.38	0	102	c001	532	417
484.47	7.39	0	102	c001	534	417
484.49	7.41	0	102	c001	535	417
484.5	7.42	0	102	c001	537	417
484.52	7.44	0	102	c001	540	416
484.53	7.45	0	102	c001	542	416
484.57	7.49	0	102	c001	543	415
484.58	7.5	0	102	c001	543	415
484.6	7.52	0	102	c001	542	415
484.61	7.53	0	102	c001	542	415
484.63	7.55	0	102	c001	541	415
484.64	7.56	0	102	c001	541	414
484.66	7.58	0	102	c001	540	414
484.68	7.6	0	102	c001	540	414
484.69	7.61	0	102	c001	539	414
484.71	7.63	0	102	c001	539	414
484.72	7.64	0	102	c001	539	413
484.74	7.66	0	102	c001	538	413
484.75	7.67	0	102	c001	537	412
484.77	7.69	0	102	c001	535	412
484.78	7.7	0	102	c001	533	412
484.82	7.74	0	102	c001	532	411
484.83	7.75	0	102	c001	531	411
484.85	7.77	0	102	c001	529	410
484.86	7.78	0	102	c001	527	410
484.88	7.8	0	102	c001	523	409
484.89	7.81	0	102	c001	519	409
484.91	7.83	0	102	c001	515	408
484.92	7.84	0	102	c001	512	408
484.94	7.86	0	102	c001	509	408
484.96	7.88	0	102	c001	507	408
484.97	7.89	0	102	c001	504	408
484.99	7.91	0	102	c001	502	408
485	7.92	0	102	c001	499	408
485.02	7.94	0	102	c001	497	408
485.03	7.95	0	102	c001	494	408
485.07	7.99	0	102	c001	492	408
485.08	8	0	102	c001	490	408
485.1	8.02	0	102	c001	488	408
485.11	8.03	0	102	c001	486	408
485.13	8.05	0	102	c001	484	408
485.14	8.06	0	102	c001	482	409
485.16	8.08	0	102	c001	481	409
485.17	8.09	0	102	c001	480	409
485.19	8.11	0	102	c001	479	409
485.21	8.13	0	102	c001	477	409
485.22	8.14	0	102	c001	475	409
485.24	8.16	0	102	c001	474	410
485.25	8.17	0	102	c001	473	410
485.27	8.19	0	102	c001	472	410
485.28	8.2	0	102	c001	470	410
485.31	8.23	0	102	c001	470	411
485.33	8.25	0	102	c001	469	411
485.35	8.27	0	102	c001	467	412
485.36	8.28	0	102	c001	467	412
485.38	8.3	0	102	c001	466	412
485.39	8.31	0	102	c001	465	413
485.41	8.33	0	102	c001	464	413
485.42	8.34	0	102	c001	463	413
485.44	8.36	0	102	c001	462	413
485.46	8.38	0	102	c001	461	413
485.47	8.39	0	102	c001	459	413
485.49	8.41	0	102	c001	457	413
485.5	8.42	0	102	c001	455	413
485.52	8.44	0	102	c001	452	413
485.53	8.45	0	102	c001	448	413
485.56	8.48	0	102	c001	444	412
485.58	8.5	0	102	c001	440	412
485.6	8.52	0	102	c001	436	412
485.61	8.53	0	102	c001	432	412
485.63	8.55	0	102	c001	428	412
485.64	8.56	0	102	c001	424	412
485.66	8.58	0	102	c001	421	412
485.67	8.59	0	102	c001	417	412
485.69	8.61	0	102	c001	414	412
485.7	8.62	0	102	c001	411	412
485.72	8.64	0	102	c001	408	412
485.74	8.66	0	102	c001	405	412
485.75	8.67	0	102	c001	403	412
485.77	8.69	0	102	c001	400	412
485.8	8.72	0	102	c001	398	413
485.81	8.73	0	102	c001	395	413
485.83	8.75	0	102	c001	393	413
485.85	8.77	0	102	c001	390	413
485.86	8.78	0	102	c001	387	413
485.88	8.8	0	102	c001	380	412
485.89	8.81	0	102	c001	372	411
485.91	8.83	0	102	c001	363	410
485.92	8.84	0	102	c001	355	409
485.94	8.86	0	102	c001	346	408
485.95	8.87	0	102	c001	338	407
485.97	8.89	0	102	c001	331	407
485.99	8.91	0	102	c001	324	406
486	8.92	0	102	c001	317	406
486.02	8.94	0	102	c001	311	406
486.05	8.97	0	102	c001	305	406
486.06	8.98	0	102	c001	299	406
486.08	9	0	102	c001	293	405
486.09	9.01	0	102	c001	288	405
486.11	9.03	0	102	c001	283	406
486.13	9.05	0	102	c001	278	406
486.14	9.06	0	102	c001	273	406
486.16	9.08	0	102	c001	269	406
486.17	9.09	0	102	c001	264	406
486.19	9.11	0	102	c001	260	407
486.2	9.12	0	102	c001	256	407
486.22	9.14	0	102	c001	253	407
486.24	9.16	0	102	c001	249	407
486.25	9.17	0	102	c001	245	408
486.28	9.2	0	102	c001	243	408
486.3	9.22	0	102	c001	239	408
486.31	9.23	0	102	c001	232	407
486.33	9.25	0	102	c001	224	406
486.34	9.26	0	102	c001	215	405
486.36	9.28	0	102	c001	206	404
486.38	9.3	0	102	c001	198	402
486.39	9.31	0	102	c001	192	401
486.41	9.33	0	102	c001	186	401
486.42	9.34	0	102	c001	182	400
486.44	9.36	0	102	c001	178	400
486.45	9.37	0	102	c001	174	400
486.47	9.39	0	102	c001	169	400
486.48	9.4	0	102	c001	164	400
486.52	9.44	0	102	c001	159	399
486.53	9.45	0	102	c001	155	400
486.55	9.47	0	102	c001	151	400
486.56	9.48	0	102	c001	147	400
486.58	9.5	0	102	c001	143	400
486.59	9.51	0	102	c001	139	400
486.61	9.53	0	102	c001	135	400
486.63	9.55	0	102	c001	133	399
486.64	9.56	0	102	c001	130	398
486.66	9.58	0	102	c001	130	397
486.67	9.59	0	102	c001	132	397
486.69	9.61	0	102	c001	134	397
486.7	9.62	0	102	c001	136	397
486.72	9.64	0	102	c001	139	397
486.73	9.65	0	102	c001	143	397
486.77	9.69	0	102	c001	146	398
486.78	9.7	0	102	c001	149	398
486.8	9.72	0	102	c001	154	398
486.81	9.73	0	102	c001	157	398
486.83	9.75	0	102	c001	164	398
486.84	9.76	0	102	c001	176	398
486.86	9.78	0	102	c001	185	398
486.87	9.79	0	102	c001	193	399
486.89	9.81	0	102	c001	200	400
486.91	9.83	0	102	c001	215	402
486.92	9.84	0	102	c001	232	404
486.94	9.86	0	102	c001	245	405
486.95	9.87	0	102	c001	252	405
486.97	9.89	0	102	c001	257	405
486.98	9.9	0	102	c001	263	406
487.02	9.94	0	102	c001	269	406
487.03	9.95	0	102	c001	275	407
487.05	9.97	0	102	c001	280	408
487.06	9.98	0	102	c001	286	409
487.08	10	0	102	c001	292	410
487.09	10.01	0	102	c001	297	410
487.11	10.03	0	102	c001	302	411
487.12	10.04	0	102	c001	308	411
487.14	10.06	0	102	c001	316	410
487.16	10.08	0	102	c001	325	410
487.17	10.09	0	102	c001	333	410
487.19	10.11	0	102	c001	341	410
487.2	10.12	0	102	c001	349	409
487.22	10.14	0	102	c001	356	409
487.23	10.15	0	102	c001	363	409
487.26	10.18	0	102	c001	369	409
487.28	10.2	0	102	c001	375	409
487.3	10.22	0	102	c001	381	409
487.31	10.23	0	102	c001	387	410
487.33	10.25	0	102	c001	393	409
487.34	10.26	0	102	c001	397	410
487.36	10.28	0	102	c001	403	410
487.37	10.29	0	102	c001	407	410
487.39	10.31	0	102	c001	412	411
487.41	10.33	0	102	c001	416	411
487.42	10.34	0	102	c001	421	411
487.44	10.36	0	102	c001	425	412
487.45	10.37	0	102	c001	429	412
487.47	10.39	0	102	c001	433	413
487.5	10.42	0	102	c001	436	413
487.51	10.43	0	102	c001	440	413
487.53	10.45	0	102	c001	444	414
487.55	10.47	0	102	c001	447	414
487.56	10.48	0	102	c001	450	415
487.58	10.5	0	102	c001	453	415
487.59	10.51	0	102	c001	456	416
487.61	10.53	0	102	c001	459	416
487.62	10.54	0	102	c001	462	417
487.64	10.56	0	102	c001	465	417
487.65	10.57	0	102	c001	467	418
487.67	10.59	0	102	c001	469	418
487.69	10.61	0	102	c001	472	419
487.7	10.62	0	102	c001	474	419
487.72	10.64	0	102	c001	476	419
487.75	10.67	0	102	c001	479	419
487.76	10.68	0	102	c001	482	418
487.78	10.7	0	102	c001	485	418
487.8	10.72	0	102	c001	488	418
487.81	10.73	0	102	c001	491	417
487.83	10.75	0	102	c001	494	417
487.84	10.76	0	102	c001	497	417
487.86	10.78	0	102	c001	499	417
487.87	10.79	0	102	c001	502	416
487.89	10.81	0	102	c001	504	416
487.9	10.82	0	102	c001	507	416
487.92	10.84	0	102	c001	509	415
487.94	10.86	0	102	c001	511	415
487.95	10.87	0	102	c001	512	415
487.97	10.89	0	102	c001	515	415
488	10.92	0	102	c001	516	415
488.01	10.93	0	102	c001	518	415
488.03	10.95	0	102	c001	520	414
488.04	10.96	0	102	c001	522	414
488.06	10.98	0	102	c001	523	414
488.08	11	0	102	c001	525	415
488.09	11.01	0	102	c001	527	415
488.11	11.03	0	102	c001	528	415
488.12	11.04	0	102	c001	530	415
488.14	11.06	0	102	c001	531	415
488.15	11.07	0	102	c001	532	415
488.17	11.09	0	102	c001	534	416
488.19	11.11	0	102	c001	535	416
488.2	11.12	0	102	c001	536	416
488.23	11.15	0	102	c001	537	416
488.25	11.17	0	102	c001	538	416
488.26	11.18	0	102	c001	539	416
488.28	11.2	0	102	c001	541	416
488.29	11.21	0	102	c001	543	416
488.31	11.23	0	102	c001	546	415
488.33	11.25	0	102	c001	548	415
488.34	11.26	0	102	c001	550	415
488.36	11.28	0	102	c001	552	415
488.37	11.29	0	102	c001	554	415
488.39	11.31	0	102	c001	555	415
488.4	11.32	0	102	c001	557	415
488.42	11.34	0	102	c001	559	414
488.43	11.35	0	102	c001	560	415
488.45	11.37	0	102	c001	561	415
488.48	11.4	0	102	c001	562	415
488.5	11.42	0	102	c001	564	415
488.51	11.43	0	102	c001	565	415
488.53	11.45	0	102	c001	566	416
488.54	11.46	0	102	c001	567	416
488.56	11.48	0	102	c001	568	416
488.58	11.5	0	102	c001	572	415
488.59	11.51	0	102	c001	570	414
488.61	11.53	0	102	c001	567	414
488.62	11.54	0	102	c001	564	414
488.64	11.56	0	102	c001	560	413
488.65	11.57	0	102	c001	556	413
488.67	11.59	0	102	c001	552	413
488.68	11.6	0	102	c001	547	412
488.7	11.62	0	102	c001	543	412
488.73	11.65	0	102	c001	539	412
488.75	11.67	0	102	c001	534	412
488.76	11.68	0	102	c001	530	412
488.78	11.7	0	102	c001	527	411
488.79	11.71	0	102	c001	523	411
488.81	11.73	0	102	c001	520	411
488.82	11.74	0	102	c001	517	411
488.84	11.76	0	102	c001	513	411
488.86	11.78	0	102	c001	510	411
488.87	11.79	0	102	c001	507	411
488.89	11.81	0	102	c001	504	411
488.9	11.82	0	102	c001	499	410
488.92	11.84	0	102	c001	490	410
488.93	11.85	0	102	c001	479	409
488.97	11.89	0	102	c001	467	408
488.98	11.9	0	102	c001	456	408
489	11.92	0	102	c001	445	407
489.01	11.93	0	102	c001	435	407
489.03	11.95	0	102	c001	425	406
489.04	11.96	0	102	c001	417	406
489.06	11.98	0	102	c001	409	406
489.07	11.99	0	102	c001	400	406
489.09	12.01	0	102	c001	393	406
489.11	12.03	0	102	c001	386	406
489.12	12.04	0	102	c001	379	406
489.14	12.06	0	102	c001	372	406
489.15	12.07	0	102	c001	366	406
489.17	12.09	0	102	c001	360	406
489.2	12.12	0	102	c001	354	406
489.21	12.13	0	102	c001	348	406
489.23	12.15	0	102	c001	343	407
489.25	12.17	0	102	c001	338	407
489.26	12.18	0	102	c001	333	407
489.28	12.2	0	102	c001	329	407
489.29	12.21	0	102	c001	324	407
489.31	12.23	0	102	c001	320	408
489.32	12.24	0	102	c001	315	408
489.34	12.26	0	102	c001	311	408
489.36	12.28	0	102	c001	307	408
489.37	12.29	0	102	c001	303	409
489.39	12.31	0	102	c001	300	409
489.4	12.32	0	102	c001	296	409
489.42	12.34	0	102	c001	293	410
489.45	12.37	0	102	c001	290	410
489.46	12.38	0	102	c001	287	410
489.48	12.4	0	102	c001	284	410
489.5	12.42	0	102	c001	281	411
489.51	12.43	0	102	c001	278	411
489.53	12.45	0	102	c001	276	411
489.54	12.46	0	102	c001	273	412
489.56	12.48	0	102	c001	270	412
489.57	12.49	0	102	c001	266	411
489.59	12.51	0	102	c001	258	409
489.6	12.52	0	102	c001	250	408
489.62	12.54	0	102	c001	243	407
489.64	12.56	0	102	c001	235	406
489.65	12.57	0	102	c001	220	404
489.67	12.59	0	102	c001	206	401
489.7	12.62	0	102	c001	196	399
489.71	12.63	0	102	c001	191	398
489.73	12.65	0	102	c001	186	397
489.75	12.67	0	102	c001	182	397
489.76	12.68	0	102	c001	177	397
489.78	12.7	0	102	c001	171	396
489.79	12.71	0	102	c001	166	396
489.81	12.73	0	102	c001	161	396
489.82	12.74	0	102	c001	156	395
489.84	12.76	0	102	c001	152	394
489.85	12.77	0	102	c001	156	394
489.87	12.79	0	102	c001	161	394
489.89	12.81	0	102	c001	170	395
489.9	12.82	0	102	c001	178	396
489.92	12.84	0	102	c001	184	397
489.95	12.87	0	102	c001	190	397
489.96	12.88	0	102	c001	194	398
489.98	12.9	0	102	c001	198	398
489.99	12.91	0	102	c001	205	399
490.01	12.93	0	102	c001	215	401
490.03	12.95	0	102	c001	227	402
490.04	12.96	0	102	c001	236	404
490.06	12.98	0	102	c001	244	404
490.07	12.99	0	102	c001	248	404
490.09	13.01	0	102	c001	251	404
490.1	13.02	0	102	c001	254	405
490.12	13.04	0	102	c001	257	405
490.14	13.06	0	102	c001	260	405
490.15	13.07	0	102	c001	263	406
490.18	13.1	0	102	c001	266	406
490.2	13.12	0	102	c001	272	406
490.21	13.13	0	102	c001	280	406
490.23	13.15	0	102	c001	289	407
490.24	13.16	0	102	c001	299	407
490.26	13.18	0	102	c001	308	408
490.28	13.2	0	102	c001	317	409
490.29	13.21	0	102	c001	326	409
490.31	13.23	0	102	c001	333	410
490.32	13.24	0	102	c001	341	411
490.34	13.26	0	102	c001	348	411
490.35	13.27	0	102	c001	354	412
490.37	13.29	0	102	c001	361	413
490.38	13.3	0	102	c001	367	413
490.4	13.32	0	102	c001	373	414
490.43	13.35	0	102	c001	378	414
490.45	13.37	0	102	c001	383	415
490.46	13.38	0	102	c001	389	416
490.48	13.4	0	102	c001	394	416
490.49	13.41	0	102	c001	398	417
490.51	13.43	0	102	c001	403	417
490.53	13.45	0	102	c001	407	418
490.54	13.46	0	102	c001	411	419
490.56	13.48	0	102	c001	415	419
490.57	13.49	0	102	c001	418	420
490.59	13.51	0	102	c001	422	419
490.6	13.52	0	102	c001	426	419
490.62	13.54	0	102	c001	432	418
490.63	13.55	0	102	c001	439	417
490.67	13.59	0	102	c001	444	416
490.68	13.6	0	102	c001	451	415
490.7	13.62	0	102	c001	457	415
490.71	13.63	0	102	c001	462	414
490.73	13.65	0	102	c001	467	414
490.74	13.66	0	102	c001	472	414
490.76	13.68	0	102	c001	477	413
490.77	13.69	0	102	c001	481	413
490.79	13.71	0	102	c001	486	413
490.81	13.73	0	102	c001	490	413
490.82	13.74	0	102	c001	494	413
490.84	13.76	0	102	c001	497	413
490.85	13.77	0	102	c001	501	414
490.87	13.79	0	102	c001	505	414
490.88	13.8	0	102	c001	508	414
490.92	13.84	0	102	c001	512	414
490.93	13.85	0	102	c001	515	414
490.95	13.87	0	102	c001	518	415
490.96	13.88	0	102	c001	521	415
490.98	13.9	0	102	c001	524	415
490.99	13.91	0	102	c001	527	415
491.01	13.93	0	102	c001	529	415
491.02	13.94	0	102	c001	530	415
491.04	13.96	0	102	c001	533	415
491.06	13.98	0	102	c001	536	414
491.07	13.99	0	102	c001	538	413
491.09	14.01	0	102	c001	538	413
491.1	14.02	0	102	c001	537	412
491.12	14.04	0	102	c001	536	412
491.13	14.05	0	102	c001	536	412
491.16	14.08	0	102	c001	535	412
491.18	14.1	0	102	c001	534	412
491.2	14.12	0	102	c001	534	411
491.21	14.13	0	102	c001	533	411
491.23	14.15	0	102	c001	532	411
491.24	14.16	0	102	c001	532	411
491.26	14.18	0	102	c001	531	410
491.27	14.19	0	102	c001	530	410
491.29	14.21	0	102	c001	529	410
491.31	14.23	0	102	c001	527	410
491.32	14.24	0	102	c001	525	410
491.34	14.26	0	102	c001	523	409
491.35	14.27	0	102	c001	522	408
491.37	14.29	0	102	c001	518	408
491.38	14.3	0	102	c001	511	406
491.41	14.33	0	102	c001	505	406
491.43	14.35	0	102	c001	500	405
491.45	14.37	0	102	c001	495	404
491.46	14.38	0	102	c001	490	404
491.48	14.4	0	102	c001	485	404
491.49	14.41	0	102	c001	480	403
491.51	14.43	0	102	c001	476	403
491.52	14.44	0	102	c001	472	403
491.54	14.46	0	102	c001	468	403
491.55	14.47	0	102	c001	464	403
491.57	14.49	0	102	c001	461	404
491.59	14.51	0	102	c001	457	404
491.6	14.52	0	102	c001	454	404
491.62	14.54	0	102	c001	451	404
491.63	14.55	0	102	c001	447	405
491.66	14.58	0	102	c001	444	405
491.68	14.6	0	102	c001	441	406
491.7	14.62	0	102	c001	439	406
491.71	14.63	0	102	c001	436	407
491.73	14.65	0	102	c001	433	407
491.74	14.66	0	102	c001	430	408
491.76	14.68	0	102	c001	427	409
491.77	14.69	0	102	c001	424	409
491.79	14.71	0	102	c001	419	409
491.8	14.72	0	102	c001	412	408
491.82	14.74	0	102	c001	404	408
491.84	14.76	0	102	c001	397	408
491.85	14.77	0	102	c001	390	408
491.87	14.79	0	102	c001	384	407
491.9	14.82	0	102	c001	378	407
491.91	14.83	0	102	c001	372	407
491.93	14.85	0	102	c001	366	407
491.94	14.86	0	102	c001	361	407
491.96	14.88	0	102	c001	356	406
491.98	14.9	0	102	c001	352	406
491.99	14.91	0	102	c001	346	406
492.01	14.93	0	102	c001	342	406
492.02	14.94	0	102	c001	338	407
492.04	14.96	0	102	c001	334	407
492.05	14.97	0	102	c001	330	407
492.07	14.99	0	102	c001	326	407
492.09	15.01	0	102	c001	323	407
492.1	15.02	0	102	c001	319	408
492.13	15.05	0	102	c001	316	408
492.15	15.07	0	102	c001	312	408
492.16	15.08	0	102	c001	310	409
492.18	15.1	0	102	c001	307	409
492.19	15.11	0	102	c001	304	409
492.21	15.13	0	102	c001	301	410
492.23	15.15	0	102	c001	298	410
492.24	15.16	0	102	c001	296	411
492.26	15.18	0	102	c001	293	411
492.27	15.19	0	102	c001	291	411
492.29	15.21	0	102	c001	289	410
492.3	15.22	0	102	c001	288	409
492.32	15.24	0	102	c001	286	408
492.33	15.25	0	102	c001	285	407
492.35	15.27	0	102	c001	283	405
492.37	15.29	0	102	c001	281	403
492.4	15.32	0	102	c001	280	402
492.41	15.33	0	102	c001	278	400
492.43	15.35	0	102	c001	278	398
492.44	15.36	0	102	c001	277	397
492.46	15.38	0	102	c001	276	396
492.48	15.4	0	102	c001	276	394
492.49	15.41	0	102	c001	275	393
492.51	15.43	0	102	c001	275	392
492.52	15.44	0	102	c001	274	392
492.54	15.46	0	102	c001	274	391
492.55	15.47	0	102	c001	274	391
492.57	15.49	0	102	c001	274	390
492.58	15.5	0	102	c001	273	390
492.6	15.52	0	102	c001	273	389
492.63	15.55	0	102	c001	271	387
492.65	15.57	0	102	c001	270	386
492.66	15.58	0	102	c001	269	385
492.68	15.6	0	102	c001	268	385
492.69	15.61	0	102	c001	266	385
492.71	15.63	0	102	c001	264	385
492.72	15.64	0	102	c001	260	385
492.74	15.66	0	102	c001	257	385
492.76	15.68	0	102	c001	254	385
492.77	15.69	0	102	c001	252	386
492.79	15.71	0	102	c001	249	386
492.8	15.72	0	102	c001	247	386
492.82	15.74	0	102	c001	245	387
492.83	15.75	0	102	c001	243	387
492.87	15.79	0	102	c001	241	388
492.88	15.8	0	102	c001	239	388
492.9	15.82	0	102	c001	237	388
492.91	15.83	0	102	c001	234	389
492.93	15.85	0	102	c001	232	389
492.94	15.86	0	102	c001	227	390
492.96	15.88	0	102	c001	221	391
492.97	15.89	0	102	c001	216	392
492.99	15.91	0	102	c001	211	394
493.01	15.93	0	102	c001	207	396
493.02	15.94	0	102	c001	209	395
493.04	15.96	0	102	c001	213	392
493.05	15.97	0	102	c001	213	396
493.07	15.99	0	102	c001	216	398
493.1	16.02	0	102	c001	218	399
493.11	16.03	0	102	c001	224	402
493.13	16.05	0	102	c001	233	404
493.15	16.07	0	102	c001	244	406
493.16	16.08	0	102	c001	249	407
493.18	16.1	0	102	c001	253	407
493.19	16.11	0	102	c001	257	408
493.21	16.13	0	102	c001	260	409
493.22	16.14	0	102	c001	264	410
493.24	16.16	0	102	c001	268	411
493.26	16.18	0	102	c001	272	412
493.27	16.19	0	102	c001	276	413
493.29	16.21	0	102	c001	280	414
493.3	16.22	0	102	c001	284	416
493.32	16.24	0	102	c001	288	416
493.35	16.27	0	102	c001	292	417
493.36	16.28	0	102	c001	295	418
493.38	16.3	0	102	c001	298	419
493.4	16.32	0	102	c001	301	420
493.41	16.33	0	102	c001	304	420
493.43	16.35	0	102	c001	306	420
493.44	16.36	0	102	c001	310	419
493.46	16.38	0	102	c001	317	418
493.47	16.39	0	102	c001	325	417
493.49	16.41	0	102	c001	334	416
493.5	16.42	0	102	c001	342	416
493.52	16.44	0	102	c001	350	415
493.54	16.46	0	102	c001	357	414
493.55	16.47	0	102	c001	364	414
493.57	16.49	0	102	c001	370	414
493.6	16.52	0	102	c001	376	414
493.61	16.53	0	102	c001	382	414
493.63	16.55	0	102	c001	388	414
493.65	16.57	0	102	c001	393	414
493.66	16.58	0	102	c001	398	414
493.68	16.6	0	102	c001	403	414
493.69	16.61	0	102	c001	408	415
493.71	16.63	0	102	c001	412	415
493.72	16.64	0	102	c001	417	415
493.74	16.66	0	102	c001	421	416
493.75	16.67	0	102	c001	425	416
493.77	16.69	0	102	c001	429	416
493.79	16.71	0	102	c001	433	417
493.8	16.72	0	102	c001	437	418
493.82	16.74	0	102	c001	440	418
493.85	16.77	0	102	c001	444	419
493.86	16.78	0	102	c001	447	419
493.88	16.8	0	102	c001	451	419
493.89	16.81	0	102	c001	457	418
493.91	16.83	0	102	c001	464	417
493.93	16.85	0	102	c001	471	416
493.94	16.86	0	102	c001	478	416
493.96	16.88	0	102	c001	485	415
493.97	16.89	0	102	c001	492	415
493.99	16.91	0	102	c001	497	415
494	16.92	0	102	c001	503	415
494.02	16.94	0	102	c001	509	414
494.04	16.96	0	102	c001	514	414
494.05	16.97	0	102	c001	519	414
494.07	16.99	0	102	c001	524	414
494.1	17.02	0	102	c001	529	414
494.11	17.03	0	102	c001	532	414
494.13	17.05	0	102	c001	536	414
494.14	17.06	0	102	c001	539	413
494.16	17.08	0	102	c001	538	413
494.18	17.1	0	102	c001	536	413
494.19	17.11	0	102	c001	534	412
494.21	17.13	0	102	c001	532	412
494.22	17.14	0	102	c001	529	412
494.24	17.16	0	102	c001	527	412
494.25	17.17	0	102	c001	524	412
494.27	17.19	0	102	c001	521	411
494.28	17.2	0	102	c001	517	411
494.3	17.22	0	102	c001	514	411
494.32	17.24	0	102	c001	511	410
494.35	17.27	0	102	c001	506	409
494.36	17.28	0	102	c001	497	408
494.38	17.3	0	102	c001	490	407
494.39	17.31	0	102	c001	482	407
494.41	17.33	0	102	c001	474	406
494.43	17.35	0	102	c001	468	406
494.44	17.36	0	102	c001	462	406
494.46	17.38	0	102	c001	455	406
494.47	17.39	0	102	c001	450	406
494.49	17.41	0	102	c001	444	406
494.5	17.42	0	102	c001	439	406
494.52	17.44	0	102	c001	434	407
494.53	17.45	0	102	c001	429	407
494.55	17.47	0	102	c001	424	407
494.58	17.5	0	102	c001	420	408
494.6	17.52	0	102	c001	415	408
494.61	17.53	0	102	c001	411	409
494.63	17.55	0	102	c001	407	409
494.64	17.56	0	102	c001	403	410
494.66	17.58	0	102	c001	400	411
494.67	17.59	0	102	c001	396	411
494.69	17.61	0	102	c001	392	412
494.71	17.63	0	102	c001	387	412
494.72	17.64	0	102	c001	379	412
494.74	17.66	0	102	c001	370	412
494.75	17.67	0	102	c001	360	411
494.77	17.69	0	102	c001	350	411
494.78	17.7	0	102	c001	342	410
494.8	17.72	0	102	c001	333	410
494.83	17.75	0	102	c001	325	409
494.85	17.77	0	102	c001	317	409
494.86	17.78	0	102	c001	310	409
494.88	17.8	0	102	c001	303	409
494.89	17.81	0	102	c001	296	409
494.91	17.83	0	102	c001	290	409
494.92	17.84	0	102	c001	284	409
494.94	17.86	0	102	c001	277	409
494.96	17.88	0	102	c001	272	409
494.97	17.89	0	102	c001	267	409
494.99	17.91	0	102	c001	262	409
495	17.92	0	102	c001	257	409
495.02	17.94	0	102	c001	253	409
495.03	17.95	0	102	c001	248	410
495.06	17.98	0	102	c001	244	410
495.08	18	0	102	c001	240	410
495.1	18.02	0	102	c001	236	410
495.11	18.03	0	102	c001	232	411
495.13	18.05	0	102	c001	228	411
495.14	18.06	0	102	c001	224	411
495.16	18.08	0	102	c001	221	411
495.17	18.09	0	102	c001	218	411
495.19	18.11	0	102	c001	215	411
495.21	18.13	0	102	c001	211	411
495.22	18.14	0	102	c001	208	410
495.24	18.16	0	102	c001	203	409
495.25	18.17	0	102	c001	198	407
495.27	18.19	0	102	c001	193	406
495.28	18.2	0	102	c001	189	405
495.31	18.23	0	102	c001	185	404
495.33	18.25	0	102	c001	181	403
495.35	18.27	0	102	c001	177	402
495.36	18.28	0	102	c001	173	402
495.38	18.3	0	102	c001	170	402
495.39	18.31	0	102	c001	167	401
495.41	18.33	0	102	c001	163	401
495.42	18.34	0	102	c001	160	400
495.44	18.36	0	102	c001	158	400
495.45	18.37	0	102	c001	155	400
495.47	18.39	0	102	c001	153	399
495.49	18.41	0	102	c001	150	399
495.5	18.42	0	102	c001	148	399
495.52	18.44	0	102	c001	145	398
495.55	18.47	0	102	c001	143	398
495.56	18.48	0	102	c001	141	398
495.58	18.5	0	102	c001	139	398
495.6	18.52	0	102	c001	137	398
495.61	18.53	0	102	c001	135	398
495.63	18.55	0	102	c001	134	397
495.64	18.56	0	102	c001	132	397
495.66	18.58	0	102	c001	132	395
495.67	18.59	0	102	c001	133	394
495.69	18.61	0	102	c001	135	394
495.7	18.62	0	102	c001	137	394
495.72	18.64	0	102	c001	141	394
495.74	18.66	0	102	c001	147	394
495.75	18.67	0	102	c001	150	394
495.77	18.69	0	102	c001	155	394
495.78	18.7	0	102	c001	159	394
495.81	18.73	0	102	c001	162	394
495.83	18.75	0	102	c001	165	394
495.84	18.76	0	102	c001	169	395
495.86	18.78	0	102	c001	172	395
495.88	18.8	0	102	c001	175	395
495.89	18.81	0	102	c001	178	395
495.91	18.83	0	102	c001	181	395
495.92	18.84	0	102	c001	183	395
495.94	18.86	0	102	c001	185	395
495.95	18.87	0	102	c001	186	395
495.97	18.89	0	102	c001	188	395
495.99	18.91	0	102	c001	189	395
496	18.92	0	102	c001	191	395
496.02	18.94	0	102	c001	194	394
496.03	18.95	0	102	c001	199	393
496.06	18.98	0	102	c001	203	393
496.08	19	0	102	c001	212	395
496.09	19.01	0	102	c001	247	402
496.11	19.03	0	102	c001	253	402
496.13	19.05	0	102	c001	260	402
496.14	19.06	0	102	c001	266	402
496.16	19.08	0	102	c001	271	403
496.17	19.09	0	102	c001	276	403
496.19	19.11	0	102	c001	281	404
496.2	19.12	0	102	c001	286	405
496.22	19.14	0	102	c001	292	406
496.23	19.15	0	102	c001	298	407
496.25	19.17	0	102	c001	302	408
496.28	19.2	0	102	c001	308	409
496.3	19.22	0	102	c001	313	410
496.31	19.23	0	102	c001	318	411
496.33	19.25	0	102	c001	323	412
496.34	19.26	0	102	c001	327	412
496.36	19.28	0	102	c001	332	412
496.38	19.3	0	102	c001	338	411
496.39	19.31	0	102	c001	345	411
496.41	19.33	0	102	c001	353	411
496.42	19.34	0	102	c001	359	411
496.44	19.36	0	102	c001	366	411
496.45	19.37	0	102	c001	372	410
496.47	19.39	0	102	c001	377	410
496.48	19.4	0	102	c001	382	411
496.52	19.44	0	102	c001	388	411
496.53	19.45	0	102	c001	393	411
496.55	19.47	0	102	c001	398	411
496.56	19.48	0	102	c001	402	411
496.58	19.5	0	102	c001	406	412
496.59	19.51	0	102	c001	411	412
496.61	19.53	0	102	c001	415	412
496.62	19.54	0	102	c001	419	413
496.64	19.56	0	102	c001	423	413
496.66	19.58	0	102	c001	426	413
496.67	19.59	0	102	c001	429	414
496.69	19.61	0	102	c001	433	414
496.7	19.62	0	102	c001	436	414
496.72	19.64	0	102	c001	440	415
496.73	19.65	0	102	c001	442	415
496.77	19.69	0	102	c001	446	415
496.78	19.7	0	102	c001	450	414
496.8	19.72	0	102	c001	454	414
496.81	19.73	0	102	c001	458	414
496.83	19.75	0	102	c001	462	413
496.84	19.76	0	102	c001	466	413
496.86	19.78	0	102	c001	469	413
496.87	19.79	0	102	c001	472	413
496.89	19.81	0	102	c001	475	412
496.91	19.83	0	102	c001	478	412
496.92	19.84	0	102	c001	481	413
496.94	19.86	0	102	c001	484	412
496.95	19.87	0	102	c001	487	412
496.97	19.89	0	102	c001	489	413
496.98	19.9	0	102	c001	492	413
497	19.92	0	102	c001	494	413
497.03	19.95	0	102	c001	496	413
497.05	19.97	0	102	c001	499	413
497.06	19.98	0	102	c001	501	413
497.08	20	0	102	c001	503	413
497.09	20.01	0	102	c001	505	414
497.11	20.03	0	102	c001	506	414
497.12	20.04	0	102	c001	508	414
497.14	20.06	0	102	c001	510	414
497.16	20.08	0	102	c001	512	415
497.17	20.09	0	102	c001	514	415
497.19	20.11	0	102	c001	515	415
497.2	20.12	0	102	c001	516	416
497.22	20.14	0	102	c001	518	416
497.23	20.15	0	102	c001	519	417
497.26	20.18	0	102	c001	521	417
497.28	20.2	0	102	c001	522	417
497.3	20.22	0	102	c001	523	417
497.31	20.23	0	102	c001	524	417
497.33	20.25	0	102	c001	524	417
497.34	20.26	0	102	c001	525	417
497.36	20.28	0	102	c001	526	417
497.37	20.29	0	102	c001	526	417
497.39	20.31	0	102	c001	527	417
497.4	20.32	0	102	c001	528	417
497.42	20.34	0	102	c001	529	418
497.44	20.36	0	102	c001	530	418
497.45	20.37	0	102	c001	530	418
497.47	20.39	0	102	c001	531	419
497.48	20.4	0	102	c001	533	419
497.51	20.43	0	102	c001	534	419
497.53	20.45	0	102	c001	535	418
497.55	20.47	0	102	c001	536	418
497.56	20.48	0	102	c001	537	418
497.58	20.5	0	102	c001	539	418
497.59	20.51	0	102	c001	541	417
497.61	20.53	0	102	c001	543	417
497.62	20.54	0	102	c001	545	416
497.64	20.56	0	102	c001	546	416
497.65	20.57	0	102	c001	548	416
497.67	20.59	0	102	c001	550	416
497.69	20.61	0	102	c001	550	415
497.7	20.62	0	102	c001	552	415
497.73	20.65	0	102	c001	553	415
497.75	20.67	0	102	c001	554	415
497.76	20.68	0	102	c001	555	415
497.78	20.7	0	102	c001	556	415
497.79	20.71	0	102	c001	556	415
497.81	20.73	0	102	c001	558	416
497.83	20.75	0	102	c001	559	416
497.84	20.76	0	102	c001	559	416
497.86	20.78	0	102	c001	561	416
497.87	20.79	0	102	c001	562	416
497.89	20.81	0	102	c001	563	415
497.9	20.82	0	102	c001	563	414
497.92	20.84	0	102	c001	563	413
497.94	20.86	0	102	c001	562	413
497.95	20.87	0	102	c001	561	413
497.97	20.89	0	102	c001	560	413
498	20.92	0	102	c001	559	412
498.01	20.93	0	102	c001	557	412
498.03	20.95	0	102	c001	556	412
498.04	20.96	0	102	c001	555	412
498.06	20.98	0	102	c001	554	412
498.08	21	0	102	c001	552	411
498.09	21.01	0	102	c001	551	411
498.11	21.03	0	102	c001	550	411
498.12	21.04	0	102	c001	549	411
498.14	21.06	0	102	c001	547	411
498.15	21.07	0	102	c001	546	411
498.17	21.09	0	102	c001	543	411
498.19	21.11	0	102	c001	540	411
498.2	21.12	0	102	c001	537	410
498.23	21.15	0	102	c001	532	409
498.25	21.17	0	102	c001	525	409
498.26	21.18	0	102	c001	518	408
498.28	21.2	0	102	c001	512	407
498.29	21.21	0	102	c001	506	407
498.31	21.23	0	102	c001	500	406
498.33	21.25	0	102	c001	495	406
498.34	21.26	0	102	c001	490	406
498.36	21.28	0	102	c001	486	406
498.37	21.29	0	102	c001	481	406
498.39	21.31	0	102	c001	477	406
498.4	21.32	0	102	c001	473	406
498.42	21.34	0	102	c001	468	406
498.43	21.35	0	102	c001	464	407
498.47	21.39	0	102	c001	461	407
498.48	21.4	0	102	c001	457	407
498.5	21.42	0	102	c001	453	407
498.51	21.43	0	102	c001	450	408
498.53	21.45	0	102	c001	446	408
498.54	21.46	0	102	c001	443	409
498.56	21.48	0	102	c001	440	409
498.58	21.5	0	102	c001	437	410
498.59	21.51	0	102	c001	434	410
498.61	21.53	0	102	c001	431	411
498.62	21.54	0	102	c001	428	411
498.64	21.56	0	102	c001	422	410
498.65	21.57	0	102	c001	413	410
498.67	21.59	0	102	c001	405	410
498.68	21.6	0	102	c001	394	409
498.72	21.64	0	102	c001	384	409
498.73	21.65	0	102	c001	375	408
498.75	21.67	0	102	c001	365	407
498.76	21.68	0	102	c001	356	407
498.78	21.7	0	102	c001	347	407
498.79	21.71	0	102	c001	339	406
498.81	21.73	0	102	c001	331	406
498.82	21.74	0	102	c001	324	406
498.84	21.76	0	102	c001	317	406
498.86	21.78	0	102	c001	310	406
498.87	21.79	0	102	c001	304	405
498.89	21.81	0	102	c001	298	406
498.9	21.82	0	102	c001	292	406
498.92	21.84	0	102	c001	287	406
498.93	21.85	0	102	c001	281	406
498.97	21.89	0	102	c001	276	406
498.98	21.9	0	102	c001	271	406
499	21.92	0	102	c001	267	407
499.01	21.93	0	102	c001	261	407
499.03	21.95	0	102	c001	258	407
499.04	21.96	0	102	c001	254	407
499.06	21.98	0	102	c001	251	407
499.07	21.99	0	102	c001	247	407
499.09	22.01	0	102	c001	243	407
499.11	22.03	0	102	c001	239	407
499.12	22.04	0	102	c001	233	406
499.14	22.06	0	102	c001	225	405
499.15	22.07	0	102	c001	218	404
499.17	22.09	0	102	c001	212	404
499.18	22.1	0	102	c001	207	403
499.21	22.13	0	102	c001	201	402
499.23	22.15	0	102	c001	197	401
499.25	22.17	0	102	c001	194	401
499.26	22.18	0	102	c001	191	401
499.28	22.2	0	102	c001	189	401
499.29	22.21	0	102	c001	187	401
499.31	22.23	0	102	c001	185	401
499.32	22.24	0	102	c001	183	401
499.34	22.26	0	102	c001	181	401
499.36	22.28	0	102	c001	180	400
499.37	22.29	0	102	c001	178	400
499.39	22.31	0	102	c001	177	399
499.4	22.32	0	102	c001	175	398
499.42	22.34	0	102	c001	173	397
499.45	22.37	0	102	c001	171	396
499.46	22.38	0	102	c001	169	396
499.48	22.4	0	102	c001	167	395
499.5	22.42	0	102	c001	164	394
499.51	22.43	0	102	c001	163	394
499.53	22.45	0	102	c001	160	393
499.54	22.46	0	102	c001	159	393
499.56	22.48	0	102	c001	157	392
499.57	22.49	0	102	c001	156	392
499.59	22.51	0	102	c001	154	391
499.6	22.52	0	102	c001	153	389
499.62	22.54	0	102	c001	155	389
499.64	22.56	0	102	c001	158	389
499.65	22.57	0	102	c001	161	390
499.68	22.6	0	102	c001	167	391
499.7	22.62	0	102	c001	173	393
499.71	22.63	0	102	c001	178	394
499.73	22.65	0	102	c001	183	394
499.75	22.67	0	102	c001	186	395
499.76	22.68	0	102	c001	189	395
499.78	22.7	0	102	c001	191	396
499.79	22.71	0	102	c001	194	396
499.81	22.73	0	102	c001	198	395
499.82	22.74	0	102	c001	199	395
499.84	22.76	0	102	c001	221	399
499.85	22.77	0	102	c001	245	402
499.87	22.79	0	102	c001	250	403
499.89	22.81	0	102	c001	255	403
499.9	22.82	0	102	c001	261	403
499.92	22.84	0	102	c001	265	403
499.95	22.87	0	102	c001	270	403
499.96	22.88	0	102	c001	274	404
499.98	22.9	0	102	c001	278	404
499.99	22.91	0	102	c001	283	405
500.01	22.93	0	102	c001	287	405
500.03	22.95	0	102	c001	292	406
500.04	22.96	0	102	c001	296	406
500.06	22.98	0	102	c001	302	406
500.07	22.99	0	102	c001	309	407
500.09	23.01	0	102	c001	316	407
500.1	23.02	0	102	c001	324	407
500.12	23.04	0	102	c001	332	406
500.14	23.06	0	102	c001	339	406
500.15	23.07	0	102	c001	346	407
500.18	23.1	0	102	c001	354	407
500.2	23.12	0	102	c001	360	407
500.21	23.13	0	102	c001	367	407
500.23	23.15	0	102	c001	372	407
500.24	23.16	0	102	c001	378	407
500.26	23.18	0	102	c001	383	407
500.28	23.2	0	102	c001	389	408
500.29	23.21	0	102	c001	394	408
500.31	23.23	0	102	c001	398	408
500.32	23.24	0	102	c001	403	409
500.34	23.26	0	102	c001	408	409
500.35	23.27	0	102	c001	412	409
500.37	23.29	0	102	c001	416	410
500.38	23.3	0	102	c001	420	410
500.42	23.34	0	102	c001	424	411
500.43	23.35	0	102	c001	428	411
500.45	23.37	0	102	c001	431	412
500.46	23.38	0	102	c001	435	412
500.48	23.4	0	102	c001	439	413
500.49	23.41	0	102	c001	441	413
500.51	23.43	0	102	c001	445	414
500.53	23.45	0	102	c001	448	414
500.54	23.46	0	102	c001	451	415
500.56	23.48	0	102	c001	453	415
500.57	23.49	0	102	c001	457	415
500.59	23.51	0	102	c001	462	414
500.6	23.52	0	102	c001	467	414
500.62	23.54	0	102	c001	472	414
500.63	23.55	0	102	c001	476	413
500.67	23.59	0	102	c001	480	413
500.68	23.6	0	102	c001	484	413
500.7	23.62	0	102	c001	488	412
500.71	23.63	0	102	c001	492	412
500.73	23.65	0	102	c001	495	412
500.74	23.66	0	102	c001	498	412
500.76	23.68	0	102	c001	501	412
500.77	23.69	0	102	c001	504	412
500.79	23.71	0	102	c001	507	412
500.81	23.73	0	102	c001	510	412
500.82	23.74	0	102	c001	512	412
500.84	23.76	0	102	c001	514	412
500.85	23.77	0	102	c001	517	412
500.87	23.79	0	102	c001	519	413
500.88	23.8	0	102	c001	521	413
500.92	23.84	0	102	c001	523	413
500.93	23.85	0	102	c001	525	413
500.95	23.87	0	102	c001	527	413
500.96	23.88	0	102	c001	529	414
500.98	23.9	0	102	c001	531	414
500.99	23.91	0	102	c001	532	414
501.01	23.93	0	102	c001	535	414
501.02	23.94	0	102	c001	536	415
501.04	23.96	0	102	c001	537	415
501.06	23.98	0	102	c001	539	415
501.07	23.99	0	102	c001	540	416
501.09	24.01	0	102	c001	542	416
501.1	24.02	0	102	c001	543	416
501.12	24.04	0	102	c001	544	417
501.15	24.07	0	102	c001	545	417
501.16	24.08	0	102	c001	546	417
501.18	24.1	0	102	c001	546	416
501.2	24.12	0	102	c001	547	416
501.21	24.13	0	102	c001	548	417
501.23	24.15	0	102	c001	549	417
501.24	24.16	0	102	c001	550	417
501.26	24.18	0	102	c001	551	417
501.27	24.19	0	102	c001	552	417
501.29	24.21	0	102	c001	553	417
501.31	24.23	0	102	c001	553	417
501.32	24.24	0	102	c001	554	417
501.34	24.26	0	102	c001	555	418
501.35	24.27	0	102	c001	556	418
501.37	24.29	0	102	c001	554	418
501.4	24.32	0	102	c001	553	418
501.41	24.33	0	102	c001	552	418
501.43	24.35	0	102	c001	551	418
501.45	24.37	0	102	c001	549	418
501.46	24.38	0	102	c001	548	418
501.48	24.4	0	102	c001	546	417
501.49	24.41	0	102	c001	545	417
501.51	24.43	0	102	c001	544	416
501.52	24.44	0	102	c001	543	416
501.54	24.46	0	102	c001	542	416
501.55	24.47	0	102	c001	541	415
501.57	24.49	0	102	c001	540	415
501.59	24.51	0	102	c001	540	415
501.6	24.52	0	102	c001	538	414
501.62	24.54	0	102	c001	536	414
501.65	24.57	0	102	c001	533	414
501.66	24.58	0	102	c001	531	414
501.68	24.6	0	102	c001	529	413
501.7	24.62	0	102	c001	524	413
501.71	24.63	0	102	c001	518	412
501.73	24.65	0	102	c001	513	412
501.74	24.66	0	102	c001	508	411
501.76	24.68	0	102	c001	503	411
501.77	24.69	0	102	c001	499	410
501.79	24.71	0	102	c001	495	410
501.8	24.72	0	102	c001	491	410
501.82	24.74	0	102	c001	488	410
501.84	24.76	0	102	c001	484	410
501.85	24.77	0	102	c001	480	410
501.87	24.79	0	102	c001	477	410
501.9	24.82	0	102	c001	474	411
501.91	24.83	0	102	c001	471	411
501.93	24.85	0	102	c001	468	411
501.94	24.86	0	102	c001	465	411
501.96	24.88	0	102	c001	462	412
501.98	24.9	0	102	c001	459	412
501.99	24.91	0	102	c001	457	412
502.01	24.93	0	102	c001	454	413
502.02	24.94	0	102	c001	452	413
502.04	24.96	0	102	c001	449	414
502.05	24.97	0	102	c001	446	414
502.07	24.99	0	102	c001	441	413
502.09	25.01	0	102	c001	432	412
502.1	25.02	0	102	c001	422	411
502.13	25.05	0	102	c001	412	410
502.15	25.07	0	102	c001	402	409
502.16	25.08	0	102	c001	392	408
502.18	25.1	0	102	c001	383	408
502.19	25.11	0	102	c001	375	407
502.21	25.13	0	102	c001	367	407
502.23	25.15	0	102	c001	360	406
502.24	25.16	0	102	c001	353	405
502.26	25.18	0	102	c001	346	405
502.27	25.19	0	102	c001	340	405
502.29	25.21	0	102	c001	333	405
502.3	25.22	0	102	c001	327	404
502.32	25.24	0	102	c001	322	404
502.33	25.25	0	102	c001	316	404
502.37	25.29	0	102	c001	311	404
502.38	25.3	0	102	c001	306	404
502.4	25.32	0	102	c001	301	404
502.41	25.33	0	102	c001	297	404
502.43	25.35	0	102	c001	292	404
502.44	25.36	0	102	c001	288	404
502.46	25.38	0	102	c001	284	405
502.48	25.4	0	102	c001	280	405
502.49	25.41	0	102	c001	276	405
502.51	25.43	0	102	c001	273	405
502.52	25.44	0	102	c001	270	406
502.54	25.46	0	102	c001	266	406
502.55	25.47	0	102	c001	263	407
502.57	25.49	0	102	c001	260	407
502.58	25.5	0	102	c001	257	407
502.62	25.54	0	102	c001	253	408
502.63	25.55	0	102	c001	249	408
502.65	25.57	0	102	c001	242	407
502.66	25.58	0	102	c001	231	406
502.68	25.6	0	102	c001	211	402
502.69	25.61	0	102	c001	196	399
502.71	25.63	0	102	c001	190	397
502.72	25.64	0	102	c001	184	396
502.74	25.66	0	102	c001	177	395
502.76	25.68	0	102	c001	169	394
502.77	25.69	0	102	c001	161	393
502.79	25.71	0	102	c001	155	393
502.8	25.72	0	102	c001	148	392
502.82	25.74	0	102	c001	142	390
502.83	25.75	0	102	c001	138	389
502.87	25.79	0	102	c001	135	387
502.88	25.8	0	102	c001	134	387
502.9	25.82	0	102	c001	133	385
502.91	25.83	0	102	c001	134	384
502.93	25.85	0	102	c001	135	384
502.94	25.86	0	102	c001	138	385
502.96	25.88	0	102	c001	142	386
502.97	25.89	0	102	c001	147	388
502.99	25.91	0	102	c001	152	390
503.01	25.93	0	102	c001	156	391
503.02	25.94	0	102	c001	160	393
503.04	25.96	0	102	c001	164	394
503.05	25.97	0	102	c001	167	395
503.07	25.99	0	102	c001	170	396
503.1	26.02	0	102	c001	173	397
503.11	26.03	0	102	c001	177	398
503.13	26.05	0	102	c001	179	398
503.15	26.07	0	102	c001	185	400
503.16	26.08	0	102	c001	192	401
503.18	26.1	0	102	c001	200	403
503.19	26.11	0	102	c001	212	405
503.21	26.13	0	102	c001	223	406
503.22	26.14	0	102	c001	234	406
503.24	26.16	0	102	c001	242	407
503.26	26.18	0	102	c001	249	407
503.27	26.19	0	102	c001	255	407
503.29	26.21	0	102	c001	262	407
503.3	26.22	0	102	c001	269	408
503.32	26.24	0	102	c001	274	408
503.35	26.27	0	102	c001	281	409
503.36	26.28	0	102	c001	286	409
503.38	26.3	0	102	c001	291	410
503.4	26.32	0	102	c001	297	410
503.41	26.33	0	102	c001	301	411
503.43	26.35	0	102	c001	306	411
503.44	26.36	0	102	c001	310	411
503.46	26.38	0	102	c001	315	412
503.47	26.39	0	102	c001	318	412
503.49	26.41	0	102	c001	322	412
503.5	26.42	0	102	c001	326	412
503.52	26.44	0	102	c001	329	413
503.54	26.46	0	102	c001	333	413
503.55	26.47	0	102	c001	336	413
503.58	26.5	0	102	c001	340	413
503.6	26.52	0	102	c001	344	413
503.61	26.53	0	102	c001	351	412
503.63	26.55	0	102	c001	360	412
503.65	26.57	0	102	c001	369	411
503.66	26.58	0	102	c001	379	411
503.68	26.6	0	102	c001	387	411
503.69	26.61	0	102	c001	395	411
503.71	26.63	0	102	c001	402	411
503.72	26.64	0	102	c001	409	412
503.74	26.66	0	102	c001	416	412
503.75	26.67	0	102	c001	423	412
503.77	26.69	0	102	c001	429	413
503.79	26.71	0	102	c001	435	413
503.8	26.72	0	102	c001	440	413
503.82	26.74	0	102	c001	446	414
503.85	26.77	0	102	c001	451	414
503.86	26.78	0	102	c001	456	415
503.88	26.8	0	102	c001	461	415
503.89	26.81	0	102	c001	465	415
503.91	26.83	0	102	c001	470	416
503.93	26.85	0	102	c001	473	416
503.94	26.86	0	102	c001	478	417
503.96	26.88	0	102	c001	481	417
503.97	26.89	0	102	c001	485	418
503.99	26.91	0	102	c001	489	418
504	26.92	0	102	c001	492	418
504.02	26.94	0	102	c001	495	419
504.04	26.96	0	102	c001	498	419
504.07	26.99	0	102	c001	501	419
504.08	27	0	102	c001	504	420
504.1	27.02	0	102	c001	506	420
504.11	27.03	0	102	c001	509	421
504.13	27.05	0	102	c001	511	421
504.14	27.06	0	102	c001	514	421
504.16	27.08	0	102	c001	516	421
504.18	27.1	0	102	c001	518	422
504.19	27.11	0	102	c001	520	422
504.21	27.13	0	102	c001	522	422
504.22	27.14	0	102	c001	523	422
504.24	27.16	0	102	c001	525	423
504.25	27.17	0	102	c001	527	423
504.27	27.19	0	102	c001	528	423
504.28	27.2	0	102	c001	530	424
504.32	27.24	0	102	c001	532	424
504.33	27.25	0	102	c001	533	424
504.35	27.27	0	102	c001	534	424
504.36	27.28	0	102	c001	536	423
504.38	27.3	0	102	c001	537	423
504.39	27.31	0	102	c001	539	422
504.41	27.33	0	102	c001	540	422
504.43	27.35	0	102	c001	541	422
504.44	27.36	0	102	c001	542	422
504.46	27.38	0	102	c001	544	422
504.47	27.39	0	102	c001	545	422
504.49	27.41	0	102	c001	547	421
504.5	27.42	0	102	c001	548	421
504.52	27.44	0	102	c001	551	420
504.53	27.45	0	102	c001	553	420
504.57	27.49	0	102	c001	553	419
504.58	27.5	0	102	c001	555	419
504.6	27.52	0	102	c001	557	418
504.61	27.53	0	102	c001	558	417
504.63	27.55	0	102	c001	557	417
504.64	27.56	0	102	c001	556	417
504.66	27.58	0	102	c001	555	416
504.67	27.59	0	102	c001	554	416
504.69	27.61	0	102	c001	553	416
504.71	27.63	0	102	c001	552	416
504.72	27.64	0	102	c001	551	416
504.74	27.66	0	102	c001	550	416
504.75	27.67	0	102	c001	549	416
504.77	27.69	0	102	c001	548	416
504.78	27.7	0	102	c001	547	416
504.82	27.74	0	102	c001	546	416
504.83	27.75	0	102	c001	543	416
504.85	27.77	0	102	c001	541	416
504.86	27.78	0	102	c001	540	416
504.88	27.8	0	102	c001	538	416
504.89	27.81	0	102	c001	536	415
504.91	27.83	0	102	c001	533	415
504.92	27.84	0	102	c001	528	415
504.94	27.86	0	102	c001	524	415
504.96	27.88	0	102	c001	521	414
504.97	27.89	0	102	c001	517	414
504.99	27.91	0	102	c001	513	414
505	27.92	0	102	c001	510	414
505.02	27.94	0	102	c001	507	415
505.03	27.95	0	102	c001	504	415
505.06	27.98	0	102	c001	502	415
505.08	28	0	102	c001	499	415
505.1	28.02	0	102	c001	496	415
505.11	28.03	0	102	c001	494	416
505.13	28.05	0	102	c001	491	416
505.14	28.06	0	102	c001	489	416
505.16	28.08	0	102	c001	487	416
505.17	28.09	0	102	c001	485	416
505.19	28.11	0	102	c001	483	416
505.21	28.13	0	102	c001	481	417
505.22	28.14	0	102	c001	479	417
505.24	28.16	0	102	c001	478	417
505.25	28.17	0	102	c001	476	417
505.27	28.19	0	102	c001	475	417
505.3	28.22	0	102	c001	473	418
505.31	28.23	0	102	c001	472	418
505.33	28.25	0	102	c001	470	418
505.35	28.27	0	102	c001	469	418
505.36	28.28	0	102	c001	467	419
505.38	28.3	0	102	c001	466	419
505.39	28.31	0	102	c001	465	420
505.41	28.33	0	102	c001	464	420
505.42	28.34	0	102	c001	462	420
505.44	28.36	0	102	c001	460	421
505.45	28.37	0	102	c001	455	421
505.47	28.39	0	102	c001	449	420
505.49	28.41	0	102	c001	443	420
505.5	28.42	0	102	c001	434	419
505.52	28.44	0	102	c001	427	419
505.55	28.47	0	102	c001	419	419
505.56	28.48	0	102	c001	412	419
505.58	28.5	0	102	c001	405	419
505.6	28.52	0	102	c001	399	419
505.61	28.53	0	102	c001	393	419
505.63	28.55	0	102	c001	387	419
505.64	28.56	0	102	c001	382	419
505.66	28.58	0	102	c001	377	419
505.67	28.59	0	102	c001	372	419
505.69	28.61	0	102	c001	368	419
505.7	28.62	0	102	c001	363	420
505.72	28.64	0	102	c001	358	419
505.74	28.66	0	102	c001	353	418
505.75	28.67	0	102	c001	343	416
505.78	28.7	0	102	c001	333	414
505.8	28.72	0	102	c001	323	413
505.81	28.73	0	102	c001	314	412
505.83	28.75	0	102	c001	305	411
505.84	28.76	0	102	c001	297	411
505.86	28.78	0	102	c001	289	410
505.88	28.8	0	102	c001	281	410
505.89	28.81	0	102	c001	274	409
505.91	28.83	0	102	c001	268	409
505.92	28.84	0	102	c001	261	409
505.94	28.86	0	102	c001	255	409
505.95	28.87	0	102	c001	249	409
505.97	28.89	0	102	c001	244	409
505.99	28.91	0	102	c001	238	409
506.02	28.94	0	102	c001	233	409
506.03	28.95	0	102	c001	228	409
506.05	28.97	0	102	c001	223	409
506.06	28.98	0	102	c001	218	409
506.08	29	0	102	c001	214	409
506.09	29.01	0	102	c001	209	409
506.11	29.03	0	102	c001	205	409
506.13	29.05	0	102	c001	202	409
506.14	29.06	0	102	c001	198	409
506.16	29.08	0	102	c001	194	409
506.17	29.09	0	102	c001	191	409
506.19	29.11	0	102	c001	187	409
506.2	29.12	0	102	c001	184	410
506.22	29.14	0	102	c001	181	410
506.23	29.15	0	102	c001	178	410
506.27	29.19	0	102	c001	175	410
506.28	29.2	0	102	c001	173	410
506.3	29.22	0	102	c001	170	411
506.31	29.23	0	102	c001	168	411
506.33	29.25	0	102	c001	164	410
506.34	29.26	0	102	c001	162	408
506.36	29.28	0	102	c001	163	407
506.38	29.3	0	102	c001	167	407
506.39	29.31	0	102	c001	172	407
506.41	29.33	0	102	c001	180	408
506.42	29.34	0	102	c001	187	408
506.44	29.36	0	102	c001	194	408
506.45	29.37	0	102	c001	200	408
506.47	29.39	0	102	c001	206	408
506.48	29.4	0	102	c001	212	408
506.52	29.44	0	102	c001	218	408
506.53	29.45	0	102	c001	224	408
506.55	29.47	0	102	c001	229	408
506.56	29.48	0	102	c001	235	408
506.58	29.5	0	102	c001	239	408
506.59	29.51	0	102	c001	244	407
506.61	29.53	0	102	c001	249	407
506.62	29.54	0	102	c001	256	407
506.64	29.56	0	102	c001	264	406
506.66	29.58	0	102	c001	271	406
506.67	29.59	0	102	c001	280	406
506.69	29.61	0	102	c001	287	406
506.7	29.62	0	102	c001	295	407
506.72	29.64	0	102	c001	303	407
506.73	29.65	0	102	c001	309	407
506.77	29.69	0	102	c001	316	408
506.78	29.7	0	102	c001	322	408
506.8	29.72	0	102	c001	328	409
506.81	29.73	0	102	c001	333	409
506.83	29.75	0	102	c001	339	410
506.84	29.76	0	102	c001	344	410
506.86	29.78	0	102	c001	349	411
506.87	29.79	0	102	c001	354	412
506.89	29.81	0	102	c001	359	412
506.91	29.83	0	102	c001	363	413
506.92	29.84	0	102	c001	368	414
506.94	29.86	0	102	c001	372	414
506.95	29.87	0	102	c001	376	415
506.97	29.89	0	102	c001	380	415
506.98	29.9	0	102	c001	386	415
507.01	29.93	0	102	c001	393	415
507.03	29.95	0	102	c001	400	414
507.05	29.97	0	102	c001	408	414
507.06	29.98	0	102	c001	416	413
507.08	30	0	102	c001	423	413
507.09	30.01	0	102	c001	430	413
507.11	30.03	0	102	c001	436	413
507.12	30.04	0	102	c001	442	413
507.14	30.06	0	102	c001	448	413
507.16	30.08	0	102	c001	454	413
507.17	30.09	0	102	c001	459	413
507.19	30.11	0	102	c001	464	413
507.2	30.12	0	102	c001	469	413
507.22	30.14	0	102	c001	474	413
507.23	30.15	0	102	c001	478	413
507.26	30.18	0	102	c001	483	414
507.28	30.2	0	102	c001	487	414
507.3	30.22	0	102	c001	491	414
507.31	30.23	0	102	c001	495	414
507.33	30.25	0	102	c001	499	415
507.34	30.26	0	102	c001	502	415
507.36	30.28	0	102	c001	505	415
507.37	30.29	0	102	c001	509	415
507.39	30.31	0	102	c001	512	415
507.4	30.32	0	102	c001	514	414
507.42	30.34	0	102	c001	517	414
507.44	30.36	0	102	c001	520	413
507.45	30.37	0	102	c001	522	413
507.47	30.39	0	102	c001	525	413
507.5	30.42	0	102	c001	527	412
507.51	30.43	0	102	c001	529	412
507.53	30.45	0	102	c001	531	412
507.55	30.47	0	102	c001	533	412
507.56	30.48	0	102	c001	535	412
507.58	30.5	0	102	c001	537	412
507.59	30.51	0	102	c001	539	412
507.61	30.53	0	102	c001	540	412
507.62	30.54	0	102	c001	542	412
507.64	30.56	0	102	c001	544	412
507.65	30.57	0	102	c001	545	412
507.67	30.59	0	102	c001	547	412
507.69	30.61	0	102	c001	548	412
507.7	30.62	0	102	c001	550	413
507.73	30.65	0	102	c001	551	413
507.75	30.67	0	102	c001	552	413
507.76	30.68	0	102	c001	553	414
507.78	30.7	0	102	c001	554	414
507.79	30.71	0	102	c001	555	414
507.81	30.73	0	102	c001	556	414
507.83	30.75	0	102	c001	557	415
507.84	30.76	0	102	c001	559	414
507.86	30.78	0	102	c001	561	415
507.87	30.79	0	102	c001	559	415
507.89	30.81	0	102	c001	557	414
507.9	30.82	0	102	c001	553	414
507.92	30.84	0	102	c001	550	414
507.94	30.86	0	102	c001	546	413
507.97	30.89	0	102	c001	542	413
507.98	30.9	0	102	c001	538	413
508	30.92	0	102	c001	534	413
508.01	30.93	0	102	c001	530	412
508.03	30.95	0	102	c001	527	412
508.04	30.96	0	102	c001	524	412
508.06	30.98	0	102	c001	521	412
508.08	31	0	102	c001	517	411
508.09	31.01	0	102	c001	512	411
508.11	31.03	0	102	c001	503	410
508.12	31.04	0	102	c001	495	410
508.14	31.06	0	102	c001	486	410
508.15	31.07	0	102	c001	478	409
508.17	31.09	0	102	c001	470	409
508.18	31.1	0	102	c001	464	409
508.22	31.14	0	102	c001	456	409
508.23	31.15	0	102	c001	450	409
508.25	31.17	0	102	c001	444	409
508.26	31.18	0	102	c001	438	409
508.28	31.2	0	102	c001	433	409
508.29	31.21	0	102	c001	427	409
508.31	31.23	0	102	c001	422	410
508.33	31.25	0	102	c001	417	410
508.34	31.26	0	102	c001	412	410
508.36	31.28	0	102	c001	407	410
508.37	31.29	0	102	c001	403	411
508.39	31.31	0	102	c001	398	411
508.4	31.32	0	102	c001	394	412
508.42	31.34	0	102	c001	390	412
508.43	31.35	0	102	c001	386	412
508.47	31.39	0	102	c001	383	412
508.48	31.4	0	102	c001	376	412
508.5	31.42	0	102	c001	368	411
508.51	31.43	0	102	c001	360	411
508.53	31.45	0	102	c001	353	410
508.54	31.46	0	102	c001	346	410
508.56	31.48	0	102	c001	338	410
508.57	31.49	0	102	c001	331	409
508.59	31.51	0	102	c001	325	409
508.61	31.53	0	102	c001	319	409
508.62	31.54	0	102	c001	313	409
508.64	31.56	0	102	c001	307	409
508.65	31.57	0	102	c001	302	409
508.67	31.59	0	102	c001	297	409
508.7	31.62	0	102	c001	292	409
508.72	31.64	0	102	c001	287	410
508.73	31.65	0	102	c001	283	410
508.75	31.67	0	102	c001	278	410
508.76	31.68	0	102	c001	274	410
508.78	31.7	0	102	c001	270	410
508.79	31.71	0	102	c001	266	410
508.81	31.73	0	102	c001	263	411
508.82	31.74	0	102	c001	259	411
508.84	31.76	0	102	c001	255	411
508.86	31.78	0	102	c001	252	412
508.87	31.79	0	102	c001	249	412
508.89	31.81	0	102	c001	246	412
508.9	31.82	0	102	c001	243	413
508.92	31.84	0	102	c001	241	414
508.95	31.87	0	102	c001	238	414
508.96	31.88	0	102	c001	236	414
508.98	31.9	0	102	c001	233	415
509	31.92	0	102	c001	230	415
509.01	31.93	0	102	c001	228	414
509.03	31.95	0	102	c001	224	413
509.04	31.96	0	102	c001	219	412
509.06	31.98	0	102	c001	213	410
509.07	31.99	0	102	c001	208	409
509.09	32.01	0	102	c001	203	408
509.11	32.03	0	102	c001	198	407
509.12	32.04	0	102	c001	194	406
509.14	32.06	0	102	c001	190	406
509.15	32.07	0	102	c001	187	405
509.17	32.09	0	102	c001	183	405
509.2	32.12	0	102	c001	180	404
509.21	32.13	0	102	c001	177	404
509.23	32.15	0	102	c001	173	404
509.25	32.17	0	102	c001	170	403
509.26	32.18	0	102	c001	168	403
509.28	32.2	0	102	c001	165	403
509.29	32.21	0	102	c001	162	403
509.31	32.23	0	102	c001	160	403
509.32	32.24	0	102	c001	157	403
509.34	32.26	0	102	c001	155	403
509.35	32.27	0	102	c001	153	403
509.37	32.29	0	102	c001	151	403
509.39	32.31	0	102	c001	149	403
509.4	32.32	0	102	c001	147	403
509.42	32.34	0	102	c001	144	403
509.45	32.37	0	102	c001	143	403
509.46	32.38	0	102	c001	141	403
509.48	32.4	0	102	c001	140	403
509.5	32.42	0	102	c001	138	402
509.51	32.43	0	102	c001	137	401
509.53	32.45	0	102	c001	138	400
509.54	32.46	0	102	c001	139	399
509.56	32.48	0	102	c001	141	399
509.57	32.49	0	102	c001	143	398
509.59	32.51	0	102	c001	146	398
509.6	32.52	0	102	c001	148	398
509.62	32.54	0	102	c001	150	397
509.64	32.56	0	102	c001	153	397
509.65	32.57	0	102	c001	155	397
509.68	32.6	0	102	c001	158	396
509.7	32.62	0	102	c001	160	396
509.71	32.63	0	102	c001	162	395
509.73	32.65	0	102	c001	165	395
509.74	32.66	0	102	c001	169	394
509.76	32.68	0	102	c001	173	393
509.78	32.7	0	102	c001	179	393
509.79	32.71	0	102	c001	184	392
509.81	32.73	0	102	c001	189	392
509.82	32.74	0	102	c001	193	391
509.84	32.76	0	102	c001	196	391
509.85	32.77	0	102	c001	200	391
509.87	32.79	0	102	c001	203	391
509.89	32.81	0	102	c001	205	390
509.92	32.84	0	102	c001	207	390
509.93	32.85	0	102	c001	210	390
509.95	32.87	0	102	c001	212	390
509.96	32.88	0	102	c001	214	390
509.98	32.9	0	102	c001	214	390
509.99	32.91	0	102	c001	243	393
510.01	32.93	0	102	c001	253	397
510.03	32.95	0	102	c001	255	398
510.04	32.96	0	102	c001	256	398
510.06	32.98	0	102	c001	258	399
510.07	32.99	0	102	c001	260	399
510.09	33.01	0	102	c001	262	400
510.1	33.02	0	102	c001	264	400
510.12	33.04	0	102	c001	265	400
510.13	33.05	0	102	c001	267	400
510.17	33.09	0	102	c001	269	400
510.18	33.1	0	102	c001	274	400
510.2	33.12	0	102	c001	279	400
510.21	33.13	0	102	c001	286	400
510.23	33.15	0	102	c001	294	400
510.24	33.16	0	102	c001	303	400
510.26	33.18	0	102	c001	312	400
510.28	33.2	0	102	c001	321	400
510.29	33.21	0	102	c001	329	400
510.31	33.23	0	102	c001	337	400
510.32	33.24	0	102	c001	344	401
510.34	33.26	0	102	c001	352	401
510.35	33.27	0	102	c001	358	401
510.37	33.29	0	102	c001	365	401
510.38	33.3	0	102	c001	371	402
510.42	33.34	0	102	c001	376	402
510.43	33.35	0	102	c001	382	402
510.45	33.37	0	102	c001	387	403
510.46	33.38	0	102	c001	392	403
510.48	33.4	0	102	c001	397	404
510.49	33.41	0	102	c001	402	404
510.51	33.43	0	102	c001	407	404
510.52	33.44	0	102	c001	411	405
510.54	33.46	0	102	c001	415	405
510.56	33.48	0	102	c001	419	405
510.57	33.49	0	102	c001	423	406
510.59	33.51	0	102	c001	427	406
510.6	33.52	0	102	c001	433	406
510.62	33.54	0	102	c001	441	406
510.63	33.55	0	102	c001	448	406
510.67	33.59	0	102	c001	455	407
510.68	33.6	0	102	c001	462	407
510.7	33.62	0	102	c001	469	407
510.71	33.63	0	102	c001	476	407
510.73	33.65	0	102	c001	482	408
510.74	33.66	0	102	c001	488	408
510.76	33.68	0	102	c001	494	408
510.77	33.69	0	102	c001	498	409
510.79	33.71	0	102	c001	503	409
510.81	33.73	0	102	c001	509	409
510.82	33.74	0	102	c001	513	410
510.84	33.76	0	102	c001	517	410
510.85	33.77	0	102	c001	522	411
510.87	33.79	0	102	c001	526	411
510.9	33.82	0	102	c001	529	411
510.91	33.83	0	102	c001	533	411
510.93	33.85	0	102	c001	536	411
510.95	33.87	0	102	c001	538	411
510.96	33.88	0	102	c001	540	410
510.98	33.9	0	102	c001	542	410
510.99	33.91	0	102	c001	544	409
511.01	33.93	0	102	c001	546	410
511.02	33.94	0	102	c001	548	410
511.04	33.96	0	102	c001	549	411
511.06	33.98	0	102	c001	549	412
511.07	33.99	0	102	c001	549	412
511.09	34.01	0	102	c001	549	412
511.1	34.02	0	102	c001	549	412
511.12	34.04	0	102	c001	548	413
511.15	34.07	0	102	c001	548	413
511.16	34.08	0	102	c001	548	413
511.18	34.1	0	102	c001	548	414
511.2	34.12	0	102	c001	547	414
511.21	34.13	0	102	c001	546	414
511.23	34.15	0	102	c001	545	414
511.24	34.16	0	102	c001	544	414
511.26	34.18	0	102	c001	543	413
511.27	34.19	0	102	c001	540	413
511.29	34.21	0	102	c001	538	413
511.3	34.22	0	102	c001	533	412
511.32	34.24	0	102	c001	530	412
511.34	34.26	0	102	c001	526	412
511.35	34.27	0	102	c001	523	412
511.37	34.29	0	102	c001	520	412
511.4	34.32	0	102	c001	517	412
511.41	34.33	0	102	c001	515	412
511.43	34.35	0	102	c001	512	412
511.45	34.37	0	102	c001	509	413
511.46	34.38	0	102	c001	507	413
511.48	34.4	0	102	c001	505	413
511.49	34.41	0	102	c001	503	413
511.51	34.43	0	102	c001	501	413
511.52	34.44	0	102	c001	499	413
511.54	34.46	0	102	c001	497	413
511.55	34.47	0	102	c001	496	414
511.57	34.49	0	102	c001	494	414
511.59	34.51	0	102	c001	492	414
511.6	34.52	0	102	c001	491	414
511.63	34.55	0	102	c001	489	415
511.65	34.57	0	102	c001	488	415
511.66	34.58	0	102	c001	487	415
511.68	34.6	0	102	c001	485	416
511.69	34.61	0	102	c001	484	416
511.71	34.63	0	102	c001	483	416
511.73	34.65	0	102	c001	482	417
511.74	34.66	0	102	c001	481	417
511.76	34.68	0	102	c001	479	418
511.77	34.69	0	102	c001	478	418
511.79	34.71	0	102	c001	477	419
511.8	34.72	0	102	c001	476	419
511.82	34.74	0	102	c001	475	420
511.84	34.76	0	102	c001	475	421
511.85	34.77	0	102	c001	472	421
511.88	34.8	0	102	c001	469	421
511.9	34.82	0	102	c001	465	421
511.91	34.83	0	102	c001	457	421
511.93	34.85	0	102	c001	448	420
511.94	34.86	0	102	c001	440	419
511.96	34.88	0	102	c001	431	419
511.98	34.9	0	102	c001	423	418
511.99	34.91	0	102	c001	416	417
512.01	34.93	0	102	c001	409	417
512.02	34.94	0	102	c001	402	416
512.04	34.96	0	102	c001	396	416
512.05	34.97	0	102	c001	390	416
512.07	34.99	0	102	c001	384	415
512.08	35	0	102	c001	379	415
512.1	35.02	0	102	c001	374	415
512.13	35.05	0	102	c001	369	415
512.15	35.07	0	102	c001	365	414
512.16	35.08	0	102	c001	360	414
512.18	35.1	0	102	c001	356	414
512.19	35.11	0	102	c001	352	414
512.21	35.13	0	102	c001	348	414
512.23	35.15	0	102	c001	345	414
512.24	35.16	0	102	c001	341	414
512.26	35.18	0	102	c001	338	414
512.27	35.19	0	102	c001	335	414
512.29	35.21	0	102	c001	332	415
512.3	35.22	0	102	c001	329	415
512.32	35.24	0	102	c001	326	415
512.33	35.25	0	102	c001	323	415
512.37	35.29	0	102	c001	320	416
512.38	35.3	0	102	c001	318	416
512.4	35.32	0	102	c001	316	416
512.41	35.33	0	102	c001	314	417
512.43	35.35	0	102	c001	312	417
512.44	35.36	0	102	c001	310	418
512.46	35.38	0	102	c001	308	418
512.47	35.39	0	102	c001	305	418
512.49	35.41	0	102	c001	302	418
512.51	35.43	0	102	c001	298	416
512.52	35.44	0	102	c001	292	415
512.54	35.46	0	102	c001	285	413
512.55	35.47	0	102	c001	279	412
512.57	35.49	0	102	c001	273	410
512.58	35.5	0	102	c001	268	410
512.62	35.54	0	102	c001	263	409
512.63	35.55	0	102	c001	259	408
512.65	35.57	0	102	c001	255	408
512.66	35.58	0	102	c001	251	408
512.68	35.6	0	102	c001	248	408
512.69	35.61	0	102	c001	244	407
512.71	35.63	0	102	c001	241	407
512.72	35.64	0	102	c001	238	407
512.74	35.66	0	102	c001	234	407
512.76	35.68	0	102	c001	230	407
512.77	35.69	0	102	c001	226	407
512.79	35.71	0	102	c001	222	406
512.8	35.72	0	102	c001	219	406
512.82	35.74	0	102	c001	216	406
512.83	35.75	0	102	c001	213	406
512.86	35.78	0	102	c001	210	406
512.88	35.8	0	102	c001	208	406
512.9	35.82	0	102	c001	205	405
512.91	35.83	0	102	c001	202	405
512.93	35.85	0	102	c001	201	405
512.94	35.86	0	102	c001	199	405
512.96	35.88	0	102	c001	197	406
512.97	35.89	0	102	c001	195	406
512.99	35.91	0	102	c001	193	406
513.01	35.93	0	102	c001	191	406
513.02	35.94	0	102	c001	189	406
513.04	35.96	0	102	c001	187	405
513.05	35.97	0	102	c001	183	405
513.07	35.99	0	102	c001	179	404
513.1	36.02	0	102	c001	175	403
513.11	36.03	0	102	c001	171	402
513.13	36.05	0	102	c001	168	402
513.15	36.07	0	102	c001	164	401
513.16	36.08	0	102	c001	161	401
513.18	36.1	0	102	c001	158	401
513.19	36.11	0	102	c001	155	400
513.21	36.13	0	102	c001	152	400
513.22	36.14	0	102	c001	149	400
513.24	36.16	0	102	c001	147	400
513.25	36.17	0	102	c001	145	399
513.27	36.19	0	102	c001	142	399
513.29	36.21	0	102	c001	140	399
513.3	36.22	0	102	c001	138	399
513.33	36.25	0	102	c001	135	399
513.35	36.27	0	102	c001	134	399
513.36	36.28	0	102	c001	132	399
513.38	36.3	0	102	c001	130	399
513.4	36.32	0	102	c001	129	399
513.41	36.33	0	102	c001	128	398
513.43	36.35	0	102	c001	126	398
513.44	36.36	0	102	c001	124	396
513.46	36.38	0	102	c001	123	395
513.47	36.39	0	102	c001	122	395
513.49	36.41	0	102	c001	120	393
513.5	36.42	0	102	c001	119	392
513.52	36.44	0	102	c001	118	391
513.54	36.46	0	102	c001	118	391
513.55	36.47	0	102	c001	117	390
513.58	36.5	0	102	c001	117	389
513.6	36.52	0	102	c001	116	388
513.61	36.53	0	102	c001	118	386
513.63	36.55	0	102	c001	121	386
513.64	36.56	0	102	c001	128	388
513.66	36.58	0	102	c001	133	390
513.68	36.6	0	102	c001	140	392
513.69	36.61	0	102	c001	145	394
513.71	36.63	0	102	c001	150	395
513.72	36.64	0	102	c001	154	395
513.74	36.66	0	102	c001	158	396
513.75	36.67	0	102	c001	163	396
513.77	36.69	0	102	c001	166	397
513.79	36.71	0	102	c001	171	398
513.8	36.72	0	102	c001	174	398
513.83	36.75	0	102	c001	178	398
513.85	36.77	0	102	c001	181	398
513.86	36.78	0	102	c001	183	399
513.88	36.8	0	102	c001	186	399
513.89	36.81	0	102	c001	188	399
513.91	36.83	0	102	c001	190	399
513.93	36.85	0	102	c001	192	399
513.94	36.86	0	102	c001	193	399
513.96	36.88	0	102	c001	196	400
513.97	36.89	0	102	c001	198	400
513.99	36.91	0	102	c001	199	400
514	36.92	0	102	c001	201	401
514.02	36.94	0	102	c001	203	401
514.03	36.95	0	102	c001	205	401
514.05	36.97	0	102	c001	208	402
514.08	37	0	102	c001	210	402
514.1	37.02	0	102	c001	213	403
514.11	37.03	0	102	c001	216	404
514.13	37.05	0	102	c001	219	404
514.14	37.06	0	102	c001	222	405
514.16	37.08	0	102	c001	223	405
514.18	37.1	0	102	c001	226	406
514.19	37.11	0	102	c001	228	406
514.21	37.13	0	102	c001	230	407
514.22	37.14	0	102	c001	231	407
514.24	37.16	0	102	c001	231	407
514.25	37.17	0	102	c001	233	408
514.27	37.19	0	102	c001	234	408
514.28	37.2	0	102	c001	234	408
514.32	37.24	0	102	c001	235	409
514.33	37.25	0	102	c001	236	409
514.35	37.27	0	102	c001	237	410
514.36	37.28	0	102	c001	238	410
514.38	37.3	0	102	c001	239	411
514.39	37.31	0	102	c001	240	411
514.41	37.33	0	102	c001	241	412
514.42	37.34	0	102	c001	242	413
514.44	37.36	0	102	c001	243	413
514.46	37.38	0	102	c001	244	414
514.47	37.39	0	102	c001	245	415
514.49	37.41	0	102	c001	246	416
514.5	37.42	0	102	c001	246	418
514.52	37.44	0	102	c001	247	419
514.55	37.47	0	102	c001	247	419
514.57	37.49	0	102	c001	248	420
514.58	37.5	0	102	c001	249	421
514.6	37.52	0	102	c001	250	421
514.61	37.53	0	102	c001	250	422
514.63	37.55	0	102	c001	251	422
514.64	37.56	0	102	c001	254	422
514.66	37.58	0	102	c001	258	421
514.67	37.59	0	102	c001	263	420
514.69	37.61	0	102	c001	270	419
514.71	37.63	0	102	c001	276	418
514.72	37.64	0	102	c001	282	418
514.74	37.66	0	102	c001	287	417
514.75	37.67	0	102	c001	292	417
514.77	37.69	0	102	c001	297	417
514.78	37.7	0	102	c001	301	416
514.81	37.73	0	102	c001	305	416
514.83	37.75	0	102	c001	310	416
514.85	37.77	0	102	c001	313	416
514.86	37.78	0	102	c001	317	416
514.88	37.8	0	102	c001	320	416
514.89	37.81	0	102	c001	323	417
514.91	37.83	0	102	c001	326	417
514.92	37.84	0	102	c001	329	417
514.94	37.86	0	102	c001	332	417
514.96	37.88	0	102	c001	334	418
514.97	37.89	0	102	c001	337	418
514.99	37.91	0	102	c001	339	418
515	37.92	0	102	c001	342	419
515.02	37.94	0	102	c001	344	419
515.05	37.97	0	102	c001	347	419
515.06	37.98	0	102	c001	348	420
515.08	38	0	102	c001	350	420
515.1	38.02	0	102	c001	354	419
515.11	38.03	0	102	c001	362	418
515.13	38.05	0	102	c001	369	416
515.14	38.06	0	102	c001	377	415
515.16	38.08	0	102	c001	385	414
515.17	38.09	0	102	c001	393	413
515.19	38.11	0	102	c001	399	413
515.2	38.12	0	102	c001	406	412
515.22	38.14	0	102	c001	413	412
515.24	38.16	0	102	c001	419	412
515.25	38.17	0	102	c001	424	412
515.27	38.19	0	102	c001	430	412
515.3	38.22	0	102	c001	435	412
515.31	38.23	0	102	c001	440	412
515.33	38.25	0	102	c001	445	412
515.35	38.27	0	102	c001	449	412
515.36	38.28	0	102	c001	454	412
515.38	38.3	0	102	c001	458	413
515.39	38.31	0	102	c001	463	413
515.41	38.33	0	102	c001	467	413
515.42	38.34	0	102	c001	471	413
515.44	38.36	0	102	c001	474	414
515.45	38.37	0	102	c001	478	414
515.47	38.39	0	102	c001	481	415
515.49	38.41	0	102	c001	484	415
515.5	38.42	0	102	c001	488	415
515.53	38.45	0	102	c001	491	416
515.55	38.47	0	102	c001	494	416
515.56	38.48	0	102	c001	497	416
515.58	38.5	0	102	c001	500	417
515.59	38.51	0	102	c001	502	417
515.61	38.53	0	102	c001	505	418
515.63	38.55	0	102	c001	508	418
515.64	38.56	0	102	c001	510	419
515.66	38.58	0	102	c001	513	419
515.67	38.59	0	102	c001	514	419
515.69	38.61	0	102	c001	517	419
515.7	38.62	0	102	c001	519	417
515.72	38.64	0	102	c001	518	416
515.74	38.66	0	102	c001	516	415
515.75	38.67	0	102	c001	513	415
515.78	38.7	0	102	c001	509	414
515.8	38.72	0	102	c001	505	413
515.81	38.73	0	102	c001	501	412
515.83	38.75	0	102	c001	497	412
515.84	38.76	0	102	c001	492	411
515.86	38.78	0	102	c001	488	410
515.88	38.8	0	102	c001	485	409
515.89	38.81	0	102	c001	482	409
515.91	38.83	0	102	c001	478	408
515.92	38.84	0	102	c001	474	407
515.94	38.86	0	102	c001	469	406
515.95	38.87	0	102	c001	459	405
515.97	38.89	0	102	c001	450	404
515.98	38.9	0	102	c001	440	404
516.02	38.94	0	102	c001	430	404
516.03	38.95	0	102	c001	421	404
516.05	38.97	0	102	c001	413	405
516.06	38.98	0	102	c001	405	405
516.08	39	0	102	c001	397	406
516.09	39.01	0	102	c001	390	406
516.11	39.03	0	102	c001	383	407
516.13	39.05	0	102	c001	376	408
516.14	39.06	0	102	c001	370	408
516.16	39.08	0	102	c001	364	409
516.17	39.09	0	102	c001	359	410
516.19	39.11	0	102	c001	354	410
516.2	39.12	0	102	c001	348	411
516.22	39.14	0	102	c001	343	412
516.23	39.15	0	102	c001	338	413
516.27	39.19	0	102	c001	334	414
516.28	39.2	0	102	c001	329	415
516.3	39.22	0	102	c001	325	415
516.31	39.23	0	102	c001	321	416
516.33	39.25	0	102	c001	317	415
516.34	39.26	0	102	c001	313	415
516.36	39.28	0	102	c001	309	414
516.37	39.29	0	102	c001	305	414
516.39	39.31	0	102	c001	301	414
516.41	39.33	0	102	c001	297	413
516.42	39.34	0	102	c001	294	413
516.44	39.36	0	102	c001	291	413
516.45	39.37	0	102	c001	288	412
516.47	39.39	0	102	c001	285	412
516.48	39.4	0	102	c001	283	412
516.52	39.44	0	102	c001	280	412
516.53	39.45	0	102	c001	278	412
516.55	39.47	0	102	c001	276	412
516.56	39.48	0	102	c001	274	412
516.58	39.5	0	102	c001	272	412
516.59	39.51	0	102	c001	270	413
516.61	39.53	0	102	c001	268	413
516.62	39.54	0	102	c001	266	413
516.64	39.56	0	102	c001	264	413
516.66	39.58	0	102	c001	262	413
516.67	39.59	0	102	c001	260	414
516.69	39.61	0	102	c001	257	413
516.7	39.62	0	102	c001	254	413
516.72	39.64	0	102	c001	248	413
516.73	39.65	0	102	c001	243	412
516.76	39.68	0	102	c001	238	412
516.78	39.7	0	102	c001	233	412
516.8	39.72	0	102	c001	228	412
516.81	39.73	0	102	c001	224	412
516.83	39.75	0	102	c001	220	411
516.84	39.76	0	102	c001	216	411
516.86	39.78	0	102	c001	212	411
516.87	39.79	0	102	c001	209	411
516.89	39.81	0	102	c001	205	411
516.91	39.83	0	102	c001	202	410
516.92	39.84	0	102	c001	199	410
516.94	39.86	0	102	c001	196	410
516.95	39.87	0	102	c001	194	410
516.97	39.89	0	102	c001	191	410
517	39.92	0	102	c001	189	410
517.01	39.93	0	102	c001	187	410
517.03	39.95	0	102	c001	184	410
517.05	39.97	0	102	c001	182	410
517.06	39.98	0	102	c001	179	410
517.08	40	0	102	c001	178	410
517.09	40.01	0	102	c001	176	410
517.11	40.03	0	102	c001	174	410
517.12	40.04	0	102	c001	172	410
517.14	40.06	0	102	c001	170	410
517.15	40.07	0	102	c001	168	410
517.17	40.09	0	102	c001	167	410
517.19	40.11	0	102	c001	165	409
517.2	40.12	0	102	c001	165	407
517.23	40.15	0	102	c001	167	407
517.25	40.17	0	102	c001	169	407
517.26	40.18	0	102	c001	172	407
517.28	40.2	0	102	c001	176	407
517.3	40.22	0	102	c001	181	406
517.31	40.23	0	102	c001	185	406
517.33	40.25	0	102	c001	188	406
517.34	40.26	0	102	c001	192	405
517.36	40.28	0	102	c001	195	405
517.37	40.29	0	102	c001	198	405
517.39	40.31	0	102	c001	201	405
517.4	40.32	0	102	c001	204	404
517.42	40.34	0	102	c001	207	404
517.44	40.36	0	102	c001	211	405
517.45	40.37	0	102	c001	214	405
517.48	40.4	0	102	c001	218	405
517.5	40.42	0	102	c001	222	405
517.51	40.43	0	102	c001	229	404
517.53	40.45	0	102	c001	241	404
517.54	40.46	0	102	c001	248	403
517.56	40.48	0	102	c001	254	402
517.58	40.5	0	102	c001	260	402
517.59	40.51	0	102	c001	266	401
517.61	40.53	0	102	c001	270	401
517.62	40.54	0	102	c001	274	401
517.64	40.56	0	102	c001	279	400
517.65	40.57	0	102	c001	283	400
517.67	40.59	0	102	c001	287	400
517.69	40.61	0	102	c001	292	400
517.7	40.62	0	102	c001	296	400
517.73	40.65	0	102	c001	300	401
517.75	40.67	0	102	c001	304	401
517.76	40.68	0	102	c001	307	401
517.78	40.7	0	102	c001	311	401
517.79	40.71	0	102	c001	315	401
517.81	40.73	0	102	c001	318	402
517.83	40.75	0	102	c001	322	402
517.84	40.76	0	102	c001	325	402
517.86	40.78	0	102	c001	332	402
517.87	40.79	0	102	c001	340	402
517.89	40.81	0	102	c001	347	402
517.9	40.82	0	102	c001	355	403
517.92	40.84	0	102	c001	363	403
517.93	40.85	0	102	c001	370	403
517.97	40.89	0	102	c001	377	403
517.98	40.9	0	102	c001	383	404
518	40.92	0	102	c001	389	404
518.01	40.93	0	102	c001	395	404
518.03	40.95	0	102	c001	401	405
518.04	40.96	0	102	c001	406	405
518.06	40.98	0	102	c001	411	406
518.08	41	0	102	c001	416	406
518.09	41.01	0	102	c001	421	406
518.11	41.03	0	102	c001	425	407
518.12	41.04	0	102	c001	430	407
518.14	41.06	0	102	c001	434	407
518.15	41.07	0	102	c001	438	408
518.17	41.09	0	102	c001	442	408
518.18	41.1	0	102	c001	446	409
518.22	41.14	0	102	c001	449	409
518.23	41.15	0	102	c001	453	410
518.25	41.17	0	102	c001	456	410
518.26	41.18	0	102	c001	459	410
518.28	41.2	0	102	c001	462	411
518.29	41.21	0	102	c001	466	411
518.31	41.23	0	102	c001	469	412
518.32	41.24	0	102	c001	472	412
518.34	41.26	0	102	c001	474	412
518.36	41.28	0	102	c001	475	411
518.37	41.29	0	102	c001	474	410
518.39	41.31	0	102	c001	474	409
518.4	41.32	0	102	c001	474	409
518.42	41.34	0	102	c001	475	408
518.43	41.35	0	102	c001	475	407
518.47	41.39	0	102	c001	476	406
518.48	41.4	0	102	c001	476	406
518.5	41.42	0	102	c001	476	405
518.51	41.43	0	102	c001	476	403
518.53	41.45	0	102	c001	476	403
518.54	41.46	0	102	c001	476	401
518.56	41.48	0	102	c001	476	400
518.57	41.49	0	102	c001	477	398
518.59	41.51	0	102	c001	477	397
518.61	41.53	0	102	c001	477	395
518.62	41.54	0	102	c001	477	394
518.64	41.56	0	102	c001	478	392
518.65	41.57	0	102	c001	478	391
518.67	41.59	0	102	c001	478	389
518.68	41.6	0	102	c001	479	388
518.71	41.63	0	102	c001	480	385
518.73	41.65	0	102	c001	480	384
518.75	41.67	0	102	c001	480	381
518.76	41.68	0	102	c001	481	379
518.78	41.7	0	102	c001	481	377
518.79	41.71	0	102	c001	482	375
518.81	41.73	0	102	c001	482	374
518.82	41.74	0	102	c001	482	372
518.84	41.76	0	102	c001	483	370
518.86	41.78	0	102	c001	486	366
518.87	41.79	0	102	c001	487	365
518.89	41.81	0	102	c001	489	367
518.9	41.82	0	102	c001	491	371
518.92	41.84	0	102	c001	492	378
518.95	41.87	0	102	c001	492	385
518.96	41.88	0	102	c001	492	389
518.98	41.9	0	102	c001	491	392
519	41.92	0	102	c001	490	395
519.01	41.93	0	102	c001	488	398
519.03	41.95	0	102	c001	485	400
519.04	41.96	0	102	c001	480	402
519.06	41.98	0	102	c001	475	403
519.07	41.99	0	102	c001	471	405
519.09	42.01	0	102	c001	467	405
519.1	42.02	0	102	c001	463	406
519.12	42.04	0	102	c001	459	406
519.14	42.06	0	102	c001	455	406
519.15	42.07	0	102	c001	450	406
519.18	42.1	0	102	c001	446	406
519.2	42.12	0	102	c001	442	406
519.21	42.13	0	102	c001	438	406
519.23	42.15	0	102	c001	435	407
519.25	42.17	0	102	c001	431	407
519.26	42.18	0	102	c001	429	407
519.28	42.2	0	102	c001	426	407
519.29	42.21	0	102	c001	423	407
519.31	42.23	0	102	c001	420	407
519.32	42.24	0	102	c001	417	408
519.34	42.26	0	102	c001	415	408
519.35	42.27	0	102	c001	412	408
519.37	42.29	0	102	c001	409	408
519.39	42.31	0	102	c001	407	409
519.4	42.32	0	102	c001	405	409
519.43	42.35	0	102	c001	403	409
519.45	42.37	0	102	c001	401	410
519.46	42.38	0	102	c001	399	410
519.48	42.4	0	102	c001	396	410
519.49	42.41	0	102	c001	394	410
519.51	42.43	0	102	c001	389	410
519.53	42.45	0	102	c001	379	410
519.54	42.46	0	102	c001	370	410
519.56	42.48	0	102	c001	360	410
519.57	42.49	0	102	c001	351	410
519.59	42.51	0	102	c001	343	410
519.6	42.52	0	102	c001	334	410
519.62	42.54	0	102	c001	327	410
519.64	42.56	0	102	c001	320	410
519.65	42.57	0	102	c001	313	410
519.68	42.6	0	102	c001	306	410
519.7	42.62	0	102	c001	300	410
519.71	42.63	0	102	c001	294	410
519.73	42.65	0	102	c001	288	410
519.74	42.66	0	102	c001	283	410
519.76	42.68	0	102	c001	278	411
519.78	42.7	0	102	c001	273	411
519.79	42.71	0	102	c001	269	411
519.81	42.73	0	102	c001	264	411
519.82	42.74	0	102	c001	260	411
519.84	42.76	0	102	c001	256	411
519.85	42.77	0	102	c001	252	411
519.87	42.79	0	102	c001	249	411
519.88	42.8	0	102	c001	245	411
519.92	42.84	0	102	c001	242	411
519.93	42.85	0	102	c001	239	412
519.95	42.87	0	102	c001	236	412
519.96	42.88	0	102	c001	233	412
519.98	42.9	0	102	c001	230	412
519.99	42.91	0	102	c001	228	412
520.01	42.93	0	102	c001	226	412
520.03	42.95	0	102	c001	223	412
520.04	42.96	0	102	c001	221	412
520.06	42.98	0	102	c001	219	412
520.07	42.99	0	102	c001	217	412
520.09	43.01	0	102	c001	215	413
520.1	43.02	0	102	c001	213	413
520.12	43.04	0	102	c001	211	413
520.13	43.05	0	102	c001	209	413
520.17	43.09	0	102	c001	207	413
520.18	43.1	0	102	c001	206	413
520.2	43.12	0	102	c001	204	414
520.21	43.13	0	102	c001	202	414
520.23	43.15	0	102	c001	201	414
520.24	43.16	0	102	c001	199	414
520.26	43.18	0	102	c001	197	414
520.27	43.19	0	102	c001	196	415
520.29	43.21	0	102	c001	195	415
520.31	43.23	0	102	c001	193	415
520.32	43.24	0	102	c001	190	414
520.34	43.26	0	102	c001	186	412
520.35	43.27	0	102	c001	181	410
520.37	43.29	0	102	c001	177	409
520.38	43.3	0	102	c001	173	408
520.42	43.34	0	102	c001	170	407
520.43	43.35	0	102	c001	166	406
520.45	43.37	0	102	c001	163	406
520.46	43.38	0	102	c001	160	405
520.48	43.4	0	102	c001	157	405
520.49	43.41	0	102	c001	154	404
520.51	43.43	0	102	c001	152	404
520.52	43.44	0	102	c001	149	403
520.54	43.46	0	102	c001	147	403
520.56	43.48	0	102	c001	145	403
520.57	43.49	0	102	c001	143	403
520.59	43.51	0	102	c001	141	402
520.6	43.52	0	102	c001	139	402
520.62	43.54	0	102	c001	137	402
520.65	43.57	0	102	c001	135	402
520.66	43.58	0	102	c001	134	402
520.68	43.6	0	102	c001	132	401
520.7	43.62	0	102	c001	130	401
520.71	43.63	0	102	c001	128	401
520.73	43.65	0	102	c001	126	400
520.74	43.66	0	102	c001	124	400
520.76	43.68	0	102	c001	123	399
520.77	43.69	0	102	c001	122	398
520.79	43.71	0	102	c001	123	397
520.81	43.73	0	102	c001	124	397
520.82	43.74	0	102	c001	125	397
520.84	43.76	0	102	c001	126	397
520.85	43.77	0	102	c001	127	397
520.88	43.8	0	102	c001	128	396
520.9	43.82	0	102	c001	129	396
520.91	43.83	0	102	c001	130	397
520.93	43.85	0	102	c001	132	397
520.95	43.87	0	102	c001	133	397
520.96	43.88	0	102	c001	135	397
520.98	43.9	0	102	c001	137	397
520.99	43.91	0	102	c001	139	396
521.01	43.93	0	102	c001	142	396
521.02	43.94	0	102	c001	145	396
521.04	43.96	0	102	c001	150	395
521.05	43.97	0	102	c001	155	395
521.07	43.99	0	102	c001	161	395
521.09	44.01	0	102	c001	165	395
521.1	44.02	0	102	c001	170	394
521.13	44.05	0	102	c001	175	394
521.15	44.07	0	102	c001	179	394
521.16	44.08	0	102	c001	183	395
521.18	44.1	0	102	c001	186	395
521.2	44.12	0	102	c001	188	395
521.21	44.13	0	102	c001	190	395
521.23	44.15	0	102	c001	192	395
521.24	44.16	0	102	c001	194	396
521.26	44.18	0	102	c001	195	396
521.27	44.19	0	102	c001	196	396
521.29	44.21	0	102	c001	197	397
521.3	44.22	0	102	c001	198	397
521.32	44.24	0	102	c001	207	399
521.34	44.26	0	102	c001	215	401
521.35	44.27	0	102	c001	222	402
521.38	44.3	0	102	c001	228	403
521.4	44.32	0	102	c001	233	404
521.41	44.33	0	102	c001	236	404
521.43	44.35	0	102	c001	241	405
521.44	44.36	0	102	c001	243	405
521.46	44.38	0	102	c001	248	405
521.48	44.4	0	102	c001	254	405
521.49	44.41	0	102	c001	262	405
521.51	44.43	0	102	c001	269	405
521.52	44.44	0	102	c001	278	405
521.54	44.46	0	102	c001	286	405
521.55	44.47	0	102	c001	295	405
521.57	44.49	0	102	c001	302	405
521.59	44.51	0	102	c001	309	406
521.6	44.52	0	102	c001	316	406
521.63	44.55	0	102	c001	323	406
521.65	44.57	0	102	c001	329	407
521.66	44.58	0	102	c001	335	407
521.68	44.6	0	102	c001	340	408
521.69	44.61	0	102	c001	345	408
521.71	44.63	0	102	c001	351	409
521.73	44.65	0	102	c001	356	409
521.74	44.66	0	102	c001	361	410
521.76	44.68	0	102	c001	365	410
521.77	44.69	0	102	c001	370	410
521.79	44.71	0	102	c001	374	411
521.8	44.72	0	102	c001	378	411
521.82	44.74	0	102	c001	382	412
521.83	44.75	0	102	c001	386	412
521.87	44.79	0	102	c001	391	411
521.88	44.8	0	102	c001	398	411
521.9	44.82	0	102	c001	405	410
521.91	44.83	0	102	c001	411	410
521.93	44.85	0	102	c001	417	410
521.94	44.86	0	102	c001	423	409
521.96	44.88	0	102	c001	429	409
521.98	44.9	0	102	c001	434	409
521.99	44.91	0	102	c001	439	408
522.01	44.93	0	102	c001	444	408
522.02	44.94	0	102	c001	448	408
522.04	44.96	0	102	c001	452	408
522.05	44.97	0	102	c001	457	408
522.07	44.99	0	102	c001	461	408
522.08	45	0	102	c001	464	408
522.12	45.04	0	102	c001	468	408
522.13	45.05	0	102	c001	472	408
522.15	45.07	0	102	c001	475	408
522.16	45.08	0	102	c001	478	409
522.18	45.1	0	102	c001	482	409
522.19	45.11	0	102	c001	485	409
522.21	45.13	0	102	c001	488	409
522.22	45.14	0	102	c001	490	409
522.24	45.16	0	102	c001	493	410
522.26	45.18	0	102	c001	496	410
522.27	45.19	0	102	c001	498	410
522.29	45.21	0	102	c001	501	411
522.3	45.22	0	102	c001	504	411
522.32	45.24	0	102	c001	506	411
522.33	45.25	0	102	c001	508	412
522.37	45.29	0	102	c001	511	412
522.38	45.3	0	102	c001	513	413
522.4	45.32	0	102	c001	515	413
522.41	45.33	0	102	c001	517	413
522.43	45.35	0	102	c001	519	414
522.44	45.36	0	102	c001	521	414
522.46	45.38	0	102	c001	523	415
522.47	45.39	0	102	c001	525	415
522.49	45.41	0	102	c001	527	416
522.51	45.43	0	102	c001	528	416
522.52	45.44	0	102	c001	530	417
522.54	45.46	0	102	c001	532	417
522.55	45.47	0	102	c001	533	417
522.57	45.49	0	102	c001	535	418
522.6	45.52	0	102	c001	536	418
522.61	45.53	0	102	c001	538	419
522.63	45.55	0	102	c001	539	419
522.65	45.57	0	102	c001	540	419
522.66	45.58	0	102	c001	541	419
522.68	45.6	0	102	c001	543	418
522.69	45.61	0	102	c001	545	418
522.71	45.63	0	102	c001	547	417
522.72	45.64	0	102	c001	550	417
522.74	45.66	0	102	c001	552	416
522.76	45.68	0	102	c001	554	416
522.77	45.69	0	102	c001	556	415
522.79	45.71	0	102	c001	557	415
522.8	45.72	0	102	c001	558	415
522.82	45.74	0	102	c001	560	415
522.85	45.77	0	102	c001	561	415
522.86	45.78	0	102	c001	562	415
522.88	45.8	0	102	c001	565	414
522.9	45.82	0	102	c001	566	414
522.91	45.83	0	102	c001	568	414
522.93	45.85	0	102	c001	570	414
522.94	45.86	0	102	c001	571	414
522.96	45.88	0	102	c001	571	414
522.97	45.89	0	102	c001	570	415
522.99	45.91	0	102	c001	572	415
523	45.92	0	102	c001	573	413
523.02	45.94	0	102	c001	572	413
523.04	45.96	0	102	c001	571	412
523.05	45.97	0	102	c001	570	412
523.07	45.99	0	102	c001	567	412
523.1	46.02	0	102	c001	565	412
523.11	46.03	0	102	c001	562	412
523.13	46.05	0	102	c001	558	412
523.15	46.07	0	102	c001	556	411
523.16	46.08	0	102	c001	553	411
523.18	46.1	0	102	c001	551	411
523.19	46.11	0	102	c001	549	410
523.21	46.13	0	102	c001	547	410
523.22	46.14	0	102	c001	545	410
523.24	46.16	0	102	c001	542	410
523.25	46.17	0	102	c001	540	409
523.27	46.19	0	102	c001	539	409
523.29	46.21	0	102	c001	536	409
523.3	46.22	0	102	c001	535	409
523.32	46.24	0	102	c001	533	409
523.35	46.27	0	102	c001	530	409
523.36	46.28	0	102	c001	527	408
523.38	46.3	0	102	c001	524	408
523.39	46.31	0	102	c001	519	408
523.41	46.33	0	102	c001	515	407
523.43	46.35	0	102	c001	510	407
523.44	46.36	0	102	c001	507	406
523.46	46.38	0	102	c001	504	406
523.47	46.39	0	102	c001	500	405
523.49	46.41	0	102	c001	498	405
523.5	46.42	0	102	c001	494	405
523.52	46.44	0	102	c001	492	405
523.54	46.46	0	102	c001	489	404
523.55	46.47	0	102	c001	487	404
523.58	46.5	0	102	c001	484	404
523.6	46.52	0	102	c001	481	405
523.61	46.53	0	102	c001	479	405
523.63	46.55	0	102	c001	477	405
523.64	46.56	0	102	c001	475	405
523.66	46.58	0	102	c001	473	405
523.68	46.6	0	102	c001	470	405
523.69	46.61	0	102	c001	468	406
523.71	46.63	0	102	c001	466	406
523.72	46.64	0	102	c001	465	406
523.74	46.66	0	102	c001	463	406
523.75	46.67	0	102	c001	461	407
523.77	46.69	0	102	c001	460	407
523.78	46.7	0	102	c001	458	407
523.82	46.74	0	102	c001	456	408
523.83	46.75	0	102	c001	454	408
523.85	46.77	0	102	c001	451	407
523.86	46.78	0	102	c001	445	406
523.88	46.8	0	102	c001	439	405
523.89	46.81	0	102	c001	431	403
523.91	46.83	0	102	c001	425	401
523.93	46.85	0	102	c001	418	399
523.94	46.86	0	102	c001	412	397
523.96	46.88	0	102	c001	406	395
523.97	46.89	0	102	c001	401	394
523.99	46.91	0	102	c001	396	392
524	46.92	0	102	c001	391	391
524.02	46.94	0	102	c001	386	390
524.03	46.95	0	102	c001	382	389
524.07	46.99	0	102	c001	378	388
524.08	47	0	102	c001	374	387
524.1	47.02	0	102	c001	370	386
524.11	47.03	0	102	c001	366	384
524.13	47.05	0	102	c001	364	382
524.14	47.06	0	102	c001	362	381
524.16	47.08	0	102	c001	359	379
524.17	47.09	0	102	c001	355	377
524.19	47.11	0	102	c001	350	376
524.21	47.13	0	102	c001	343	376
524.22	47.14	0	102	c001	335	376
524.24	47.16	0	102	c001	328	375
524.25	47.17	0	102	c001	321	375
524.27	47.19	0	102	c001	316	376
524.28	47.2	0	102	c001	310	376
524.32	47.24	0	102	c001	304	376
524.33	47.25	0	102	c001	299	376
524.35	47.27	0	102	c001	294	377
524.36	47.28	0	102	c001	289	377
524.38	47.3	0	102	c001	284	378
524.39	47.31	0	102	c001	281	378
524.41	47.33	0	102	c001	276	378
524.42	47.34	0	102	c001	272	379
524.44	47.36	0	102	c001	268	379
524.46	47.38	0	102	c001	264	380
524.47	47.39	0	102	c001	261	380
524.49	47.41	0	102	c001	258	381
524.5	47.42	0	102	c001	254	381
524.52	47.44	0	102	c001	251	382
524.55	47.47	0	102	c001	248	382
524.56	47.48	0	102	c001	244	383
524.58	47.5	0	102	c001	241	383
524.6	47.52	0	102	c001	238	384
524.61	47.53	0	102	c001	234	384
524.63	47.55	0	102	c001	231	384
524.64	47.56	0	102	c001	224	384
524.66	47.58	0	102	c001	219	384
524.67	47.59	0	102	c001	213	385
524.69	47.61	0	102	c001	207	385
524.71	47.63	0	102	c001	201	385
524.72	47.64	0	102	c001	197	386
524.74	47.66	0	102	c001	192	386
524.75	47.67	0	102	c001	187	387
524.77	47.69	0	102	c001	182	387
524.8	47.72	0	102	c001	178	388
524.81	47.73	0	102	c001	174	388
524.83	47.75	0	102	c001	170	389
524.85	47.77	0	102	c001	165	390
524.86	47.78	0	102	c001	161	390
524.88	47.8	0	102	c001	155	390
524.89	47.81	0	102	c001	151	390
524.91	47.83	0	102	c001	147	389
524.92	47.84	0	102	c001	141	387
524.94	47.86	0	102	c001	137	387
524.95	47.87	0	102	c001	134	386
524.97	47.89	0	102	c001	131	386
524.99	47.91	0	102	c001	128	385
525	47.92	0	102	c001	126	385
525.02	47.94	0	102	c001	123	385
525.05	47.97	0	102	c001	121	385
525.06	47.98	0	102	c001	118	384
525.08	48	0	102	c001	119	385
525.1	48.02	0	102	c001	123	384
525.11	48.03	0	102	c001	128	384
525.13	48.05	0	102	c001	137	385
525.14	48.06	0	102	c001	145	385
525.16	48.08	0	102	c001	151	385
525.17	48.09	0	102	c001	157	385
525.19	48.11	0	102	c001	164	386
525.2	48.12	0	102	c001	170	386
525.22	48.14	0	102	c001	175	386
525.24	48.16	0	102	c001	181	387
525.25	48.17	0	102	c001	186	387
525.28	48.2	0	102	c001	190	387
525.3	48.22	0	102	c001	195	387
525.31	48.23	0	102	c001	198	387
525.33	48.25	0	102	c001	202	388
525.34	48.26	0	102	c001	205	388
525.36	48.28	0	102	c001	209	388
525.38	48.3	0	102	c001	211	388
525.39	48.31	0	102	c001	215	388
525.41	48.33	0	102	c001	219	388
525.42	48.34	0	102	c001	223	388
525.44	48.36	0	102	c001	227	389
525.45	48.37	0	102	c001	232	389
525.47	48.39	0	102	c001	237	390
525.49	48.41	0	102	c001	246	390
525.52	48.44	0	102	c001	252	391
525.53	48.45	0	102	c001	257	392
525.55	48.47	0	102	c001	263	392
525.56	48.48	0	102	c001	268	393
525.58	48.5	0	102	c001	274	393
525.59	48.51	0	102	c001	280	393
525.61	48.53	0	102	c001	286	394
525.63	48.55	0	102	c001	292	394
525.64	48.56	0	102	c001	296	394
525.66	48.58	0	102	c001	301	394
525.67	48.59	0	102	c001	307	395
525.69	48.61	0	102	c001	312	395
525.7	48.62	0	102	c001	317	395
525.72	48.64	0	102	c001	321	395
525.73	48.65	0	102	c001	326	396
525.77	48.69	0	102	c001	330	396
525.78	48.7	0	102	c001	335	396
525.8	48.72	0	102	c001	339	397
525.81	48.73	0	102	c001	343	397
525.83	48.75	0	102	c001	346	397
525.84	48.76	0	102	c001	350	398
525.86	48.78	0	102	c001	354	398
525.88	48.8	0	102	c001	357	398
525.89	48.81	0	102	c001	360	399
525.91	48.83	0	102	c001	364	400
525.92	48.84	0	102	c001	366	400
525.94	48.86	0	102	c001	369	400
525.95	48.87	0	102	c001	372	401
525.97	48.89	0	102	c001	375	401
525.98	48.9	0	102	c001	376	400
526.02	48.94	0	102	c001	377	398
526.03	48.95	0	102	c001	378	396
526.05	48.97	0	102	c001	380	393
526.06	48.98	0	102	c001	381	391
526.08	49	0	102	c001	383	388
526.09	49.01	0	102	c001	384	386
526.11	49.03	0	102	c001	386	383
526.12	49.04	0	102	c001	387	380
526.14	49.06	0	102	c001	388	377
526.16	49.08	0	102	c001	389	373
526.17	49.09	0	102	c001	391	369
526.19	49.11	0	102	c001	392	364
526.2	49.12	0	102	c001	393	360
526.22	49.14	0	102	c001	395	356
526.23	49.15	0	102	c001	396	352
526.27	49.19	0	102	c001	397	349
526.28	49.2	0	102	c001	398	346
526.3	49.22	0	102	c001	399	344
526.31	49.23	0	102	c001	400	341
526.33	49.25	0	102	c001	402	339
526.34	49.26	0	102	c001	404	336
526.36	49.28	0	102	c001	405	338
526.37	49.29	0	102	c001	402	342
526.39	49.31	0	102	c001	396	348
526.41	49.33	0	102	c001	388	355
526.42	49.34	0	102	c001	379	360
526.44	49.36	0	102	c001	372	364
526.45	49.37	0	102	c001	365	368
526.47	49.39	0	102	c001	358	371
526.5	49.42	0	102	c001	352	374
526.51	49.43	0	102	c001	344	376
526.53	49.45	0	102	c001	339	378
526.55	49.47	0	102	c001	333	380
526.56	49.48	0	102	c001	327	382
526.58	49.5	0	102	c001	322	384
526.59	49.51	0	102	c001	317	385
526.61	49.53	0	102	c001	312	387
526.62	49.54	0	102	c001	307	388
526.64	49.56	0	102	c001	304	389
526.66	49.58	0	102	c001	300	390
526.67	49.59	0	102	c001	296	391
526.69	49.61	0	102	c001	292	392
526.7	49.62	0	102	c001	288	394
526.72	49.64	0	102	c001	283	395
526.75	49.67	0	102	c001	277	395
526.76	49.68	0	102	c001	271	394
526.78	49.7	0	102	c001	265	394
526.8	49.72	0	102	c001	262	392
526.81	49.73	0	102	c001	258	392
526.83	49.75	0	102	c001	254	391
526.84	49.76	0	99	c001	1	0
526.86	49.78	0	99	c001	1	0
526.87	49.79	0	102	c001	206	396
526.89	49.81	0	102	c001	204	397
526.9	49.82	0	102	c001	201	397
526.92	49.84	0	102	c001	199	398
526.94	49.86	0	102	c001	196	398
526.95	49.87	0	102	c001	193	398
526.97	49.89	0	102	c001	190	399
527	49.92	0	102	c001	188	399
527.01	49.93	0	102	c001	185	399
527.03	49.95	0	102	c001	182	399
527.05	49.97	0	102	c001	179	400
527.06	49.98	0	102	c001	176	400
527.08	50	0	102	c001	174	400
527.09	50.01	0	102	c001	170	399
527.11	50.03	0	102	c001	166	399
527.12	50.04	0	102	c001	162	398
527.14	50.06	0	102	c001	158	398
527.15	50.07	0	102	c001	154	397
527.17	50.09	0	102	c001	151	397
527.19	50.11	0	102	c001	147	397
527.2	50.12	0	102	c001	144	397
527.23	50.15	0	102	c001	141	396
527.25	50.17	0	102	c001	137	396
527.26	50.18	0	102	c001	134	395
527.28	50.2	0	102	c001	132	394
527.29	50.21	0	102	c001	129	393
527.31	50.23	0	102	c001	128	393
527.33	50.25	0	102	c001	129	393
527.34	50.26	0	102	c001	131	393
527.36	50.28	0	102	c001	132	393
527.37	50.29	0	102	c001	133	393
527.39	50.31	0	102	c001	135	392
527.4	50.32	0	102	c001	137	392
527.42	50.34	0	102	c001	138	392
527.44	50.36	0	102	c001	140	393
527.47	50.39	0	102	c001	142	393
527.48	50.4	0	102	c001	144	393
527.5	50.42	0	102	c001	146	393
527.51	50.43	0	102	c001	150	394
527.53	50.45	0	102	c001	153	394
527.54	50.46	0	102	c001	158	393
527.56	50.48	0	102	c001	165	393
527.58	50.5	0	102	c001	174	393
527.59	50.51	0	102	c001	182	393
527.61	50.53	0	102	c001	188	393
527.62	50.54	0	102	c001	193	393
527.64	50.56	0	102	c001	197	393
527.65	50.57	0	102	c001	200	392
527.67	50.59	0	102	c001	203	392
527.68	50.6	0	102	c001	205	393
527.72	50.64	0	102	c001	224	397
527.73	50.65	0	102	c001	249	400
527.75	50.67	0	102	c001	252	401
527.76	50.68	0	102	c001	256	401
527.78	50.7	0	102	c001	260	401
527.79	50.71	0	102	c001	263	401
527.81	50.73	0	102	c001	266	401
527.83	50.75	0	102	c001	269	402
527.84	50.76	0	102	c001	272	402
527.86	50.78	0	102	c001	280	402
527.87	50.79	0	102	c001	291	402
527.89	50.81	0	102	c001	303	402
527.9	50.82	0	102	c001	314	402
527.92	50.84	0	102	c001	324	402
527.93	50.85	0	102	c001	334	402
527.97	50.89	0	102	c001	343	402
527.98	50.9	0	102	c001	352	402
528	50.92	0	102	c001	360	402
528.01	50.93	0	102	c001	368	403
528.03	50.95	0	102	c001	376	403
528.04	50.96	0	102	c001	383	404
528.06	50.98	0	102	c001	390	404
528.07	50.99	0	102	c001	396	404
528.09	51.01	0	102	c001	402	405
528.11	51.03	0	102	c001	408	406
528.12	51.04	0	102	c001	414	406
528.14	51.06	0	102	c001	420	407
528.15	51.07	0	102	c001	425	407
528.17	51.09	0	102	c001	430	408
528.2	51.12	0	102	c001	435	408
528.22	51.14	0	102	c001	440	409
528.23	51.15	0	102	c001	444	409
528.25	51.17	0	102	c001	449	410
528.26	51.18	0	102	c001	452	411
528.28	51.2	0	102	c001	457	411
528.29	51.21	0	102	c001	461	412
528.31	51.23	0	102	c001	464	413
528.32	51.24	0	102	c001	468	413
528.34	51.26	0	102	c001	471	414
528.36	51.28	0	102	c001	475	415
528.37	51.29	0	102	c001	478	415
528.39	51.31	0	102	c001	481	416
528.4	51.32	0	102	c001	485	416
528.42	51.34	0	102	c001	488	417
528.45	51.37	0	102	c001	490	418
528.46	51.38	0	102	c001	493	418
528.48	51.4	0	102	c001	496	419
528.5	51.42	0	102	c001	498	420
528.51	51.43	0	102	c001	501	420
528.53	51.45	0	102	c001	503	420
528.54	51.46	0	102	c001	506	420
528.56	51.48	0	102	c001	510	419
528.57	51.49	0	102	c001	515	418
528.59	51.51	0	102	c001	520	417
528.61	51.53	0	102	c001	525	416
528.62	51.54	0	102	c001	529	415
528.64	51.56	0	102	c001	533	415
528.65	51.57	0	102	c001	536	414
528.67	51.59	0	102	c001	539	413
528.68	51.6	0	102	c001	542	413
528.71	51.63	0	102	c001	544	412
528.73	51.65	0	102	c001	545	412
528.75	51.67	0	102	c001	547	411
528.76	51.68	0	102	c001	550	411
528.78	51.7	0	102	c001	550	411
528.79	51.71	0	102	c001	548	412
528.81	51.73	0	102	c001	547	411
528.82	51.74	0	102	c001	546	411
528.84	51.76	0	102	c001	545	411
528.85	51.77	0	102	c001	544	411
528.87	51.79	0	102	c001	543	411
528.89	51.81	0	102	c001	541	411
528.9	51.82	0	102	c001	538	411
528.92	51.84	0	102	c001	536	410
528.95	51.87	0	102	c001	535	410
528.96	51.88	0	102	c001	533	409
528.98	51.9	0	102	c001	529	408
529	51.92	0	102	c001	524	408
529.01	51.93	0	102	c001	519	407
529.03	51.95	0	102	c001	515	407
529.04	51.96	0	102	c001	511	407
529.06	51.98	0	102	c001	507	406
529.07	51.99	0	102	c001	503	406
529.09	52.01	0	102	c001	500	406
529.1	52.02	0	102	c001	496	406
529.12	52.04	0	102	c001	493	406
529.14	52.06	0	102	c001	490	406
529.15	52.07	0	102	c001	487	406
529.18	52.1	0	102	c001	484	407
529.2	52.12	0	102	c001	481	407
529.21	52.13	0	102	c001	477	407
529.23	52.15	0	102	c001	472	407
529.24	52.16	0	102	c001	465	406
529.26	52.18	0	102	c001	456	405
529.28	52.2	0	102	c001	448	405
529.29	52.21	0	102	c001	440	405
529.31	52.23	0	102	c001	432	405
529.32	52.24	0	102	c001	425	405
529.34	52.26	0	102	c001	418	405
529.35	52.27	0	102	c001	411	405
529.37	52.29	0	102	c001	405	405
529.39	52.31	0	102	c001	399	405
529.4	52.32	0	102	c001	393	406
529.43	52.35	0	102	c001	388	406
529.45	52.37	0	102	c001	382	407
529.46	52.38	0	102	c001	378	407
529.48	52.4	0	102	c001	373	408
529.49	52.41	0	102	c001	368	408
529.51	52.43	0	102	c001	364	409
529.53	52.45	0	102	c001	359	409
529.54	52.46	0	102	c001	355	410
529.56	52.48	0	102	c001	351	410
529.57	52.49	0	102	c001	347	411
529.59	52.51	0	102	c001	344	411
529.6	52.52	0	102	c001	341	411
529.62	52.54	0	102	c001	337	412
529.63	52.55	0	102	c001	334	412
529.65	52.57	0	102	c001	331	413
529.68	52.6	0	102	c001	327	413
529.7	52.62	0	102	c001	323	413
529.71	52.63	0	102	c001	316	412
529.73	52.65	0	102	c001	308	411
529.74	52.66	0	102	c001	299	410
529.76	52.68	0	102	c001	291	409
529.78	52.7	0	102	c001	283	409
529.79	52.71	0	102	c001	276	408
529.81	52.73	0	102	c001	269	407
529.82	52.74	0	102	c001	263	407
529.84	52.76	0	102	c001	257	407
529.85	52.77	0	102	c001	251	407
529.87	52.79	0	102	c001	246	406
529.88	52.8	0	102	c001	242	407
529.92	52.84	0	102	c001	237	407
529.93	52.85	0	102	c001	230	406
529.95	52.87	0	102	c001	224	406
529.96	52.88	0	102	c001	218	405
529.98	52.9	0	102	c001	213	405
529.99	52.91	0	102	c001	208	404
530.01	52.93	0	102	c001	203	404
530.02	52.94	0	102	c001	200	403
530.04	52.96	0	102	c001	196	403
530.06	52.98	0	102	c001	193	403
530.07	52.99	0	102	c001	190	402
530.09	53.01	0	102	c001	187	402
530.1	53.02	0	102	c001	185	402
530.12	53.04	0	102	c001	182	402
530.13	53.05	0	102	c001	180	402
530.17	53.09	0	102	c001	177	402
530.18	53.1	0	102	c001	175	403
530.2	53.12	0	102	c001	172	403
530.21	53.13	0	102	c001	170	403
530.23	53.15	0	102	c001	166	403
530.24	53.16	0	102	c001	155	401
530.26	53.18	0	102	c001	149	403
530.27	53.19	0	102	c001	147	402
530.29	53.21	0	102	c001	142	404
530.31	53.23	0	102	c001	139	406
530.32	53.24	0	102	c001	136	408
530.34	53.26	0	102	c001	134	410
530.35	53.27	0	102	c001	132	410
530.37	53.29	0	102	c001	129	411
530.38	53.3	0	102	c001	127	412
530.41	53.33	0	102	c001	125	411
530.43	53.35	0	102	c001	127	408
530.45	53.37	0	102	c001	130	405
530.46	53.38	0	102	c001	135	404
530.48	53.4	0	102	c001	141	403
530.49	53.41	0	102	c001	148	402
530.51	53.43	0	102	c001	154	402
530.52	53.44	0	102	c001	160	401
530.54	53.46	0	102	c001	165	401
530.56	53.48	0	102	c001	170	400
530.57	53.49	0	102	c001	175	400
530.59	53.51	0	102	c001	181	400
530.6	53.52	0	102	c001	186	399
530.62	53.54	0	102	c001	190	399
530.65	53.57	0	102	c001	195	398
530.66	53.58	0	102	c001	197	398
530.68	53.6	0	102	c001	199	398
530.7	53.62	0	102	c001	227	400
530.71	53.63	0	102	c001	246	401
530.73	53.65	0	102	c001	252	401
530.74	53.66	0	102	c001	257	401
530.76	53.68	0	102	c001	261	401
530.77	53.69	0	102	c001	266	401
530.79	53.71	0	102	c001	270	401
530.8	53.72	0	102	c001	274	401
530.82	53.74	0	102	c001	278	401
530.84	53.76	0	102	c001	281	401
530.85	53.77	0	102	c001	284	402
530.87	53.79	0	102	c001	289	402
530.9	53.82	0	102	c001	293	403
530.91	53.83	0	102	c001	296	403
530.93	53.85	0	102	c001	300	404
530.95	53.87	0	102	c001	304	404
530.96	53.88	0	102	c001	308	405
530.98	53.9	0	102	c001	312	406
530.99	53.91	0	102	c001	315	407
531.01	53.93	0	102	c001	319	407
531.02	53.94	0	102	c001	322	408
531.04	53.96	0	102	c001	325	409
531.05	53.97	0	102	c001	328	409
531.07	53.99	0	102	c001	331	410
531.09	54.01	0	102	c001	334	410
531.1	54.02	0	102	c001	336	411
531.13	54.05	0	102	c001	339	412
531.15	54.07	0	102	c001	342	412
531.16	54.08	0	102	c001	345	412
531.18	54.1	0	102	c001	351	412
531.19	54.11	0	102	c001	358	412
531.21	54.13	0	102	c001	366	411
531.23	54.15	0	102	c001	373	411
531.24	54.16	0	102	c001	381	411
531.26	54.18	0	102	c001	388	410
531.27	54.19	0	102	c001	394	410
531.29	54.21	0	102	c001	401	410
531.3	54.22	0	102	c001	406	409
531.32	54.24	0	102	c001	412	409
531.34	54.26	0	102	c001	418	409
531.35	54.27	0	102	c001	423	409
531.38	54.3	0	102	c001	428	409
531.4	54.32	0	102	c001	432	409
531.41	54.33	0	102	c001	437	409
531.43	54.35	0	102	c001	441	409
531.44	54.36	0	102	c001	445	409
531.46	54.38	0	102	c001	449	409
531.48	54.4	0	102	c001	452	409
531.49	54.41	0	102	c001	456	409
531.51	54.43	0	102	c001	459	409
531.52	54.44	0	102	c001	462	409
531.54	54.46	0	102	c001	465	410
531.55	54.47	0	102	c001	469	410
531.57	54.49	0	102	c001	472	410
531.58	54.5	0	102	c001	475	410
531.62	54.54	0	102	c001	477	411
531.63	54.55	0	102	c001	480	411
531.65	54.57	0	102	c001	483	411
531.66	54.58	0	102	c001	485	412
531.68	54.6	0	102	c001	488	412
531.69	54.61	0	102	c001	490	412
531.71	54.63	0	102	c001	492	413
531.73	54.65	0	102	c001	495	413
531.74	54.66	0	102	c001	497	413
531.76	54.68	0	102	c001	499	414
531.77	54.69	0	102	c001	501	414
531.79	54.71	0	102	c001	503	415
531.8	54.72	0	102	c001	505	415
531.82	54.74	0	102	c001	507	416
531.83	54.75	0	102	c001	509	416
531.87	54.79	0	102	c001	510	417
531.88	54.8	0	102	c001	512	417
531.9	54.82	0	102	c001	514	418
531.91	54.83	0	102	c001	515	418
531.93	54.85	0	102	c001	517	418
531.94	54.86	0	102	c001	518	417
531.96	54.88	0	102	c001	520	417
531.97	54.89	0	102	c001	521	417
531.99	54.91	0	102	c001	523	417
532.01	54.93	0	102	c001	524	417
532.02	54.94	0	102	c001	526	418
532.04	54.96	0	102	c001	528	417
532.05	54.97	0	102	c001	529	416
532.07	54.99	0	102	c001	530	415
532.1	55.02	0	102	c001	529	415
532.12	55.04	0	102	c001	529	414
532.13	55.05	0	102	c001	528	414
532.15	55.07	0	102	c001	527	414
532.16	55.08	0	102	c001	527	414
532.18	55.1	0	102	c001	526	413
532.19	55.11	0	102	c001	525	413
532.21	55.13	0	102	c001	524	413
532.22	55.14	0	102	c001	523	413
532.24	55.16	0	102	c001	523	412
532.26	55.18	0	102	c001	522	412
532.27	55.19	0	102	c001	521	412
532.29	55.21	0	102	c001	520	411
532.3	55.22	0	102	c001	519	411
532.32	55.24	0	102	c001	517	411
532.33	55.25	0	102	c001	514	410
532.36	55.28	0	102	c001	513	410
532.38	55.3	0	102	c001	510	409
532.4	55.32	0	102	c001	507	408
532.41	55.33	0	102	c001	502	407
532.43	55.35	0	102	c001	497	406
532.44	55.36	0	102	c001	493	405
532.46	55.38	0	102	c001	489	405
532.47	55.39	0	102	c001	485	404
532.49	55.41	0	102	c001	481	404
532.51	55.43	0	102	c001	478	403
532.52	55.44	0	102	c001	475	403
532.54	55.46	0	102	c001	472	403
532.55	55.47	0	102	c001	468	403
532.57	55.49	0	102	c001	465	403
532.6	55.52	0	102	c001	462	403
532.61	55.53	0	102	c001	459	403
532.63	55.55	0	102	c001	457	403
532.65	55.57	0	102	c001	454	403
532.66	55.58	0	102	c001	451	403
532.68	55.6	0	102	c001	449	404
532.69	55.61	0	102	c001	447	404
532.71	55.63	0	102	c001	444	405
532.72	55.64	0	102	c001	442	405
532.74	55.66	0	102	c001	440	405
532.75	55.67	0	102	c001	437	406
532.77	55.69	0	102	c001	435	406
532.79	55.71	0	102	c001	433	407
532.8	55.72	0	102	c001	431	408
532.83	55.75	0	102	c001	429	408
532.85	55.77	0	102	c001	427	409
532.86	55.78	0	102	c001	425	409
532.88	55.8	0	102	c001	423	410
532.9	55.82	0	102	c001	422	411
532.91	55.83	0	102	c001	420	411
532.93	55.85	0	102	c001	419	412
532.94	55.86	0	102	c001	417	413
532.96	55.88	0	102	c001	416	414
532.97	55.89	0	102	c001	414	414
532.99	55.91	0	102	c001	413	415
533	55.92	0	102	c001	411	416
533.02	55.94	0	102	c001	410	416
533.04	55.96	0	102	c001	407	416
533.05	55.97	0	102	c001	401	416
533.08	56	0	102	c001	394	415
533.1	56.02	0	102	c001	386	414
533.11	56.03	0	102	c001	379	413
533.13	56.05	0	102	c001	372	413
533.14	56.06	0	102	c001	365	412
533.16	56.08	0	102	c001	358	412
533.18	56.1	0	102	c001	352	411
533.19	56.11	0	102	c001	347	411
533.21	56.13	0	102	c001	341	411
533.22	56.14	0	102	c001	336	411
533.24	56.16	0	102	c001	330	411
533.25	56.17	0	102	c001	326	411
533.27	56.19	0	102	c001	321	411
533.29	56.21	0	102	c001	316	411
533.3	56.22	0	102	c001	312	411
533.33	56.25	0	102	c001	308	411
533.35	56.27	0	102	c001	304	411
533.36	56.28	0	102	c001	300	411
533.38	56.3	0	102	c001	297	411
533.39	56.31	0	102	c001	293	412
533.41	56.33	0	102	c001	290	412
533.43	56.35	0	102	c001	286	412
533.44	56.36	0	102	c001	284	412
533.46	56.38	0	102	c001	280	413
533.47	56.39	0	102	c001	277	413
533.49	56.41	0	102	c001	275	413
533.5	56.42	0	102	c001	272	414
533.52	56.44	0	102	c001	270	414
533.53	56.45	0	102	c001	267	415
533.55	56.47	0	102	c001	264	414
533.58	56.5	0	102	c001	258	413
533.6	56.52	0	102	c001	251	411
533.61	56.53	0	102	c001	244	410
533.63	56.55	0	102	c001	237	409
533.64	56.56	0	102	c001	230	408
533.66	56.58	0	102	c001	222	407
533.68	56.6	0	102	c001	215	406
533.69	56.61	0	102	c001	208	405
533.71	56.63	0	102	c001	202	404
533.72	56.64	0	102	c001	196	403
533.74	56.66	0	102	c001	191	402
533.75	56.67	0	102	c001	186	402
533.77	56.69	0	102	c001	182	401
533.78	56.7	0	102	c001	179	401
533.82	56.74	0	102	c001	175	400
533.83	56.75	0	102	c001	171	400
533.85	56.77	0	102	c001	168	400
533.86	56.78	0	102	c001	164	399
533.88	56.8	0	102	c001	160	399
533.89	56.81	0	102	c001	157	399
533.91	56.83	0	102	c001	154	398
533.92	56.84	0	102	c001	151	398
533.94	56.86	0	102	c001	148	398
533.96	56.88	0	102	c001	145	398
533.97	56.89	0	102	c001	142	397
533.99	56.91	0	102	c001	140	397
534	56.92	0	102	c001	138	397
534.02	56.94	0	102	c001	135	397
534.03	56.95	0	102	c001	133	396
534.07	56.99	0	102	c001	131	396
534.08	57	0	102	c001	129	396
534.1	57.02	0	102	c001	127	395
534.11	57.03	0	102	c001	125	395
534.13	57.05	0	102	c001	124	394
534.14	57.06	0	102	c001	122	392
534.16	57.08	0	102	c001	123	392
534.17	57.09	0	102	c001	125	392
534.19	57.11	0	102	c001	126	391
534.21	57.13	0	102	c001	129	391
534.22	57.14	0	102	c001	132	391
534.24	57.16	0	102	c001	134	391
534.25	57.17	0	102	c001	137	391
534.27	57.19	0	102	c001	140	391
534.28	57.2	0	102	c001	143	391
534.31	57.23	0	102	c001	145	391
534.33	57.25	0	102	c001	147	391
534.35	57.27	0	102	c001	149	391
534.36	57.28	0	102	c001	152	391
534.38	57.3	0	102	c001	154	391
534.39	57.31	0	102	c001	156	391
534.41	57.33	0	102	c001	158	391
534.42	57.34	0	102	c001	159	391
534.44	57.36	0	102	c001	162	391
534.46	57.38	0	102	c001	163	392
534.47	57.39	0	102	c001	165	392
534.49	57.41	0	102	c001	168	392
534.5	57.42	0	102	c001	171	393
534.52	57.44	0	102	c001	175	393
534.55	57.47	0	102	c001	179	393
534.56	57.48	0	102	c001	186	393
534.58	57.5	0	102	c001	192	393
534.6	57.52	0	102	c001	196	393
534.61	57.53	0	102	c001	200	393
534.63	57.55	0	102	c001	202	393
534.64	57.56	0	102	c001	220	397
534.66	57.58	0	102	c001	244	400
534.67	57.59	0	102	c001	251	401
534.69	57.61	0	102	c001	256	401
534.7	57.62	0	102	c001	260	402
534.72	57.64	0	102	c001	264	402
534.74	57.66	0	102	c001	268	402
534.75	57.67	0	102	c001	271	403
534.78	57.7	0	102	c001	275	403
534.8	57.72	0	102	c001	278	404
534.81	57.73	0	102	c001	281	405
534.83	57.75	0	102	c001	286	405
534.85	57.77	0	102	c001	290	406
534.86	57.78	0	102	c001	294	407
534.88	57.8	0	102	c001	298	408
534.89	57.81	0	102	c001	301	409
534.91	57.83	0	102	c001	305	409
534.92	57.84	0	102	c001	309	410
534.94	57.86	0	102	c001	315	410
534.95	57.87	0	102	c001	323	409
534.97	57.89	0	102	c001	331	409
534.99	57.91	0	102	c001	339	409
535	57.92	0	102	c001	347	409
535.03	57.95	0	102	c001	355	409
535.05	57.97	0	102	c001	363	409
535.06	57.98	0	102	c001	369	409
535.08	58	0	102	c001	375	409
535.09	58.01	0	102	c001	381	409
535.11	58.03	0	102	c001	387	409
535.13	58.05	0	102	c001	392	409
535.14	58.06	0	102	c001	398	409
535.16	58.08	0	102	c001	403	409
535.17	58.09	0	102	c001	408	410
535.19	58.11	0	102	c001	412	410
535.2	58.12	0	102	c001	417	410
535.22	58.14	0	102	c001	421	410
535.24	58.16	0	102	c001	425	411
535.25	58.17	0	102	c001	429	411
535.27	58.19	0	102	c001	433	411
535.3	58.22	0	102	c001	437	412
535.31	58.23	0	102	c001	440	412
535.33	58.25	0	102	c001	444	413
535.34	58.26	0	102	c001	447	413
535.36	58.28	0	102	c001	450	414
535.38	58.3	0	102	c001	453	414
535.39	58.31	0	102	c001	456	415
535.41	58.33	0	102	c001	459	415
535.42	58.34	0	102	c001	462	416
535.44	58.36	0	102	c001	464	416
535.45	58.37	0	102	c001	467	417
535.47	58.39	0	102	c001	470	417
535.48	58.4	0	102	c001	472	417
535.52	58.44	0	102	c001	475	417
535.53	58.45	0	102	c001	478	417
535.55	58.47	0	102	c001	481	417
535.56	58.48	0	102	c001	484	417
535.58	58.5	0	102	c001	487	416
535.59	58.51	0	102	c001	490	416
535.61	58.53	0	102	c001	493	416
535.63	58.55	0	102	c001	496	416
535.64	58.56	0	102	c001	499	416
535.66	58.58	0	102	c001	501	416
535.67	58.59	0	102	c001	504	416
535.69	58.61	0	102	c001	506	416
535.7	58.62	0	102	c001	508	416
535.72	58.64	0	102	c001	510	415
535.73	58.65	0	102	c001	512	415
535.77	58.69	0	102	c001	513	415
535.78	58.7	0	102	c001	515	415
535.8	58.72	0	102	c001	516	415
535.81	58.73	0	102	c001	518	415
535.83	58.75	0	102	c001	519	415
535.84	58.76	0	102	c001	521	415
535.86	58.78	0	102	c001	522	415
535.87	58.79	0	102	c001	523	415
535.89	58.81	0	102	c001	524	416
535.91	58.83	0	102	c001	526	416
535.92	58.84	0	102	c001	527	416
535.94	58.86	0	102	c001	528	416
535.95	58.87	0	102	c001	529	417
535.97	58.89	0	102	c001	530	417
535.98	58.9	0	102	c001	531	417
536.02	58.94	0	102	c001	532	418
536.03	58.95	0	102	c001	534	418
536.05	58.97	0	102	c001	535	418
536.06	58.98	0	102	c001	537	417
536.08	59	0	102	c001	540	417
536.09	59.01	0	102	c001	542	417
536.11	59.03	0	102	c001	544	416
536.12	59.04	0	102	c001	546	416
536.14	59.06	0	102	c001	548	416
536.16	59.08	0	102	c001	550	416
536.17	59.09	0	102	c001	551	416
536.19	59.11	0	102	c001	552	416
536.2	59.12	0	102	c001	554	416
536.22	59.14	0	102	c001	555	416
536.23	59.15	0	102	c001	557	416
536.26	59.18	0	102	c001	558	416
536.28	59.2	0	102	c001	558	416
536.3	59.22	0	102	c001	560	415
536.31	59.23	0	102	c001	561	414
536.33	59.25	0	102	c001	558	415
536.34	59.26	0	102	c001	555	415
536.36	59.28	0	102	c001	551	415
536.37	59.29	0	102	c001	546	415
536.39	59.31	0	102	c001	541	415
536.41	59.33	0	102	c001	536	415
536.42	59.34	0	102	c001	531	415
536.44	59.36	0	102	c001	526	415
536.45	59.37	0	102	c001	521	415
536.47	59.39	0	102	c001	516	414
536.5	59.42	0	102	c001	508	414
536.51	59.43	0	102	c001	497	413
536.53	59.45	0	102	c001	486	413
536.55	59.47	0	102	c001	475	412
536.56	59.48	0	102	c001	466	412
536.58	59.5	0	102	c001	457	411
536.59	59.51	0	102	c001	448	411
536.61	59.53	0	102	c001	439	411
536.62	59.54	0	102	c001	432	410
536.64	59.56	0	102	c001	424	410
536.65	59.57	0	102	c001	417	410
536.67	59.59	0	102	c001	410	410
536.69	59.61	0	102	c001	404	410
536.7	59.62	0	102	c001	398	410
536.73	59.65	0	102	c001	392	410
536.75	59.67	0	102	c001	386	410
536.76	59.68	0	102	c001	381	410
536.78	59.7	0	102	c001	377	410
536.8	59.72	0	102	c001	371	411
536.81	59.73	0	102	c001	367	411
536.83	59.75	0	102	c001	362	411
536.84	59.76	0	102	c001	358	411
536.86	59.78	0	102	c001	354	411
536.87	59.79	0	102	c001	350	411
536.89	59.81	0	102	c001	346	412
536.9	59.82	0	102	c001	342	412
536.92	59.84	0	102	c001	339	412
536.94	59.86	0	102	c001	335	413
536.95	59.87	0	102	c001	332	413
536.98	59.9	0	102	c001	329	413
537	59.92	0	102	c001	325	414
537.01	59.93	0	102	c001	323	414
537.03	59.95	0	102	c001	318	414
537.04	59.96	0	102	c001	312	413
537.06	59.98	0	102	c001	302	411
537.08	60	0	102	c001	292	410
537.09	60.01	0	102	c001	281	408
537.11	60.03	0	102	c001	272	407
537.12	60.04	0	102	c001	262	406
537.14	60.06	0	102	c001	255	406
537.15	60.07	0	99	c001	1	0
537.19	60.11	0	102	c001	207	400
537.2	60.12	0	102	c001	205	400
537.23	60.15	0	102	c001	202	400
537.25	60.17	0	102	c001	198	399
537.26	60.18	0	102	c001	195	399
537.28	60.2	0	102	c001	191	399
537.29	60.21	0	102	c001	189	398
537.31	60.23	0	102	c001	185	397
537.33	60.25	0	102	c001	179	395
537.34	60.26	0	102	c001	175	394
537.36	60.28	0	102	c001	171	394
537.37	60.29	0	102	c001	168	393
537.39	60.31	0	102	c001	164	392
537.4	60.32	0	102	c001	161	391
537.42	60.34	0	102	c001	158	391
537.43	60.35	0	102	c001	153	390
537.47	60.39	0	102	c001	149	390
537.48	60.4	0	102	c001	145	389
537.5	60.42	0	102	c001	141	389
537.51	60.43	0	102	c001	135	389
537.53	60.45	0	102	c001	130	389
537.54	60.46	0	102	c001	125	389
537.56	60.48	0	102	c001	121	389
537.58	60.5	0	102	c001	117	389
537.59	60.51	0	102	c001	114	388
537.61	60.53	0	102	c001	112	388
537.62	60.54	0	102	c001	109	388
537.64	60.56	0	102	c001	106	387
537.65	60.57	0	102	c001	104	387
537.67	60.59	0	102	c001	103	387
537.68	60.6	0	102	c001	102	386
537.72	60.64	0	102	c001	100	385
537.73	60.65	0	102	c001	97	385
537.75	60.67	0	102	c001	96	384
537.76	60.68	0	102	c001	95	384
537.78	60.7	0	102	c001	94	384
537.79	60.71	0	102	c001	94	383
537.81	60.73	0	102	c001	94	383
537.82	60.74	0	102	c001	94	383
537.84	60.76	0	102	c001	94	383
537.86	60.78	0	102	c001	91	384
537.87	60.79	0	102	c001	93	385
537.89	60.81	0	102	c001	96	385
537.9	60.82	0	102	c001	99	385
537.92	60.84	0	102	c001	103	385
537.93	60.85	0	102	c001	107	385
537.97	60.89	0	102	c001	111	385
537.98	60.9	0	102	c001	115	386
538	60.92	0	102	c001	120	386
538.01	60.93	0	102	c001	124	386
538.03	60.95	0	102	c001	128	387
538.04	60.96	0	102	c001	131	388
538.06	60.98	0	102	c001	135	388
538.07	60.99	0	102	c001	138	389
538.09	61.01	0	102	c001	141	390
538.11	61.03	0	102	c001	144	390
538.12	61.04	0	102	c001	147	391
538.14	61.06	0	102	c001	150	392
538.15	61.07	0	102	c001	153	392
538.17	61.09	0	102	c001	155	393
538.18	61.1	0	102	c001	157	394
538.21	61.13	0	102	c001	160	394
538.23	61.15	0	102	c001	162	395
538.25	61.17	0	102	c001	164	395
538.26	61.18	0	102	c001	166	396
538.28	61.2	0	102	c001	168	397
538.29	61.21	0	102	c001	170	398
538.31	61.23	0	102	c001	173	398
538.32	61.24	0	102	c001	175	399
538.34	61.26	0	102	c001	179	400
538.36	61.28	0	102	c001	184	401
538.37	61.29	0	102	c001	190	402
538.39	61.31	0	102	c001	197	403
538.4	61.32	0	102	c001	203	405
538.42	61.34	0	102	c001	209	407
538.45	61.37	0	102	c001	216	409
538.46	61.38	0	102	c001	222	410
538.48	61.4	0	102	c001	229	412
538.5	61.42	0	102	c001	235	413
538.51	61.43	0	102	c001	241	415
538.53	61.45	0	102	c001	246	416
538.54	61.46	0	102	c001	251	417
538.56	61.48	0	102	c001	254	418
538.57	61.49	0	102	c001	259	419
538.59	61.51	0	102	c001	263	421
538.6	61.52	0	102	c001	266	421
538.62	61.54	0	102	c001	269	422
538.64	61.56	0	102	c001	273	422
538.65	61.57	0	102	c001	276	422
538.68	61.6	0	102	c001	281	421
538.7	61.62	0	102	c001	289	421
538.71	61.63	0	102	c001	296	420
538.73	61.65	0	102	c001	302	420
538.75	61.67	0	102	c001	309	420
538.76	61.68	0	102	c001	315	421
538.78	61.7	0	102	c001	321	421
538.79	61.71	0	102	c001	326	421
538.81	61.73	0	102	c001	332	421
538.82	61.74	0	102	c001	337	422
538.84	61.76	0	102	c001	341	422
538.85	61.77	0	102	c001	346	422
538.87	61.79	0	102	c001	350	423
538.89	61.81	0	102	c001	354	423
538.9	61.82	0	102	c001	358	423
538.93	61.85	0	102	c001	362	423
538.95	61.87	0	102	c001	365	424
538.96	61.88	0	102	c001	369	424
538.98	61.9	0	102	c001	374	424
538.99	61.91	0	102	c001	380	424
539.01	61.93	0	102	c001	389	425
539.03	61.95	0	102	c001	397	426
539.04	61.96	0	102	c001	406	427
539.06	61.98	0	102	c001	415	426
539.07	61.99	0	102	c001	423	425
539.09	62.01	0	102	c001	431	425
539.1	62.02	0	102	c001	438	424
539.12	62.04	0	102	c001	445	424
539.14	62.06	0	102	c001	451	424
539.15	62.07	0	102	c001	457	423
539.18	62.1	0	102	c001	463	423
539.2	62.12	0	102	c001	468	423
539.21	62.13	0	102	c001	473	423
539.23	62.15	0	102	c001	478	423
539.24	62.16	0	102	c001	483	423
539.26	62.18	0	102	c001	488	424
539.28	62.2	0	102	c001	493	424
539.29	62.21	0	102	c001	497	424
539.31	62.23	0	102	c001	500	425
539.32	62.24	0	102	c001	504	425
539.34	62.26	0	102	c001	508	426
539.35	62.27	0	102	c001	511	426
539.37	62.29	0	102	c001	515	426
539.38	62.3	0	102	c001	518	427
539.42	62.34	0	102	c001	521	427
539.43	62.35	0	102	c001	522	426
539.45	62.37	0	102	c001	525	425
539.46	62.38	0	102	c001	528	424
539.48	62.4	0	102	c001	530	422
539.49	62.41	0	102	c001	530	421
539.51	62.43	0	102	c001	529	420
539.53	62.45	0	102	c001	528	419
539.54	62.46	0	102	c001	527	419
539.56	62.48	0	102	c001	526	418
539.57	62.49	0	102	c001	525	418
539.59	62.51	0	102	c001	524	418
539.6	62.52	0	102	c001	523	418
539.62	62.54	0	102	c001	522	417
539.63	62.55	0	102	c001	521	417
539.67	62.59	0	102	c001	520	417
539.68	62.6	0	102	c001	520	417
539.7	62.62	0	102	c001	517	417
539.71	62.63	0	102	c001	515	417
539.73	62.65	0	102	c001	513	416
539.74	62.66	0	102	c001	512	415
539.76	62.68	0	102	c001	509	415
539.77	62.69	0	102	c001	506	414
539.79	62.71	0	102	c001	502	414
539.81	62.73	0	102	c001	498	413
539.82	62.74	0	102	c001	494	412
539.84	62.76	0	102	c001	491	412
539.85	62.77	0	102	c001	488	412
539.87	62.79	0	102	c001	484	411
539.88	62.8	0	102	c001	481	411
539.92	62.84	0	102	c001	478	411
539.93	62.85	0	102	c001	476	411
539.95	62.87	0	102	c001	473	411
539.96	62.88	0	102	c001	471	411
539.98	62.9	0	102	c001	468	411
539.99	62.91	0	102	c001	466	411
540.01	62.93	0	102	c001	464	412
540.02	62.94	0	102	c001	461	412
540.04	62.96	0	102	c001	459	412
540.06	62.98	0	102	c001	457	413
540.07	62.99	0	102	c001	455	413
540.09	63.01	0	102	c001	453	413
540.1	63.02	0	102	c001	450	414
540.12	63.04	0	102	c001	447	414
540.15	63.07	0	102	c001	440	414
540.16	63.08	0	102	c001	432	414
540.18	63.1	0	102	c001	423	415
540.2	63.12	0	102	c001	413	415
540.21	63.13	0	102	c001	402	415
540.23	63.15	0	102	c001	392	414
540.24	63.16	0	102	c001	382	414
540.26	63.18	0	102	c001	374	414
540.27	63.19	0	102	c001	365	413
540.29	63.21	0	102	c001	357	413
540.31	63.23	0	102	c001	349	412
540.32	63.24	0	102	c001	342	412
540.34	63.26	0	102	c001	335	411
540.35	63.27	0	102	c001	330	411
540.38	63.3	0	102	c001	323	411
540.4	63.32	0	102	c001	317	410
540.41	63.33	0	102	c001	312	410
540.43	63.35	0	102	c001	308	410
540.45	63.37	0	102	c001	303	410
540.46	63.38	0	102	c001	299	410
540.48	63.4	0	102	c001	295	410
540.49	63.41	0	102	c001	291	410
540.51	63.43	0	102	c001	287	410
540.52	63.44	0	102	c001	283	410
540.54	63.46	0	102	c001	281	410
540.55	63.47	0	102	c001	277	411
540.57	63.49	0	102	c001	274	411
540.59	63.51	0	102	c001	271	411
540.6	63.52	0	102	c001	268	412
540.63	63.55	0	102	c001	264	412
540.65	63.57	0	102	c001	261	413
540.66	63.58	0	102	c001	258	413
540.68	63.6	0	102	c001	255	413
540.7	63.62	0	102	c001	252	413
540.71	63.63	0	102	c001	249	413
540.73	63.65	0	102	c001	248	414
540.74	63.66	0	102	c001	246	414
540.76	63.68	0	102	c001	243	415
540.77	63.69	0	102	c001	241	415
540.79	63.71	0	102	c001	239	415
540.8	63.72	0	102	c001	236	414
540.82	63.74	0	102	c001	234	414
540.84	63.76	0	102	c001	231	413
540.85	63.77	0	102	c001	227	411
540.88	63.8	0	102	c001	223	410
540.9	63.82	0	102	c001	220	410
540.91	63.83	0	102	c001	217	409
540.93	63.85	0	102	c001	216	409
540.94	63.86	0	102	c001	214	409
540.96	63.88	0	102	c001	213	408
540.98	63.9	0	102	c001	212	408
540.99	63.91	0	102	c001	211	407
541.01	63.93	0	102	c001	210	407
541.02	63.94	0	102	c001	210	407
541.04	63.96	0	102	c001	209	407
541.05	63.97	0	102	c001	208	406
541.07	63.99	0	102	c001	208	406
541.09	64.01	0	102	c001	207	406
541.1	64.02	0	102	c001	207	406
541.13	64.05	0	102	c001	206	406
541.15	64.07	0	102	c001	205	406
541.16	64.08	0	102	c001	204	406
541.18	64.1	0	102	c001	203	405
541.19	64.11	0	102	c001	200	405
541.21	64.13	0	102	c001	198	404
541.23	64.15	0	102	c001	197	404
541.24	64.16	0	102	c001	195	404
541.26	64.18	0	102	c001	194	404
541.27	64.19	0	102	c001	192	404
541.29	64.21	0	102	c001	190	403
541.3	64.22	0	102	c001	189	403
541.32	64.24	0	102	c001	187	403
541.33	64.25	0	102	c001	186	403
541.37	64.29	0	102	c001	185	403
541.38	64.3	0	102	c001	183	403
541.4	64.32	0	102	c001	182	404
541.41	64.33	0	102	c001	181	404
541.43	64.35	0	102	c001	179	404
541.44	64.36	0	102	c001	178	404
541.46	64.38	0	102	c001	176	404
541.48	64.4	0	102	c001	175	404
541.49	64.41	0	102	c001	174	405
541.51	64.43	0	102	c001	173	405
541.52	64.44	0	102	c001	171	405
541.54	64.46	0	102	c001	168	405
541.55	64.47	0	102	c001	165	404
541.57	64.49	0	102	c001	163	404
541.58	64.5	0	102	c001	160	404
541.62	64.54	0	102	c001	156	403
541.63	64.55	0	102	c001	151	402
541.65	64.57	0	102	c001	148	402
541.66	64.58	0	102	c001	144	402
541.68	64.6	0	102	c001	141	401
541.69	64.61	0	102	c001	138	400
541.71	64.63	0	102	c001	136	400
541.72	64.64	0	102	c001	133	399
541.74	64.66	0	102	c001	131	398
541.76	64.68	0	102	c001	129	398
541.77	64.69	0	102	c001	127	397
541.79	64.71	0	102	c001	126	397
541.8	64.72	0	102	c001	124	397
541.82	64.74	0	102	c001	123	397
541.83	64.75	0	102	c001	121	397
541.87	64.79	0	102	c001	120	396
541.88	64.8	0	102	c001	118	396
541.9	64.82	0	102	c001	116	396
541.91	64.83	0	102	c001	115	396
541.93	64.85	0	102	c001	114	396
541.94	64.86	0	102	c001	113	396
541.96	64.88	0	102	c001	111	396
541.97	64.89	0	102	c001	110	396
541.99	64.91	0	102	c001	110	397
542.01	64.93	0	102	c001	108	396
542.02	64.94	0	102	c001	107	397
542.04	64.96	0	102	c001	107	397
542.05	64.97	0	102	c001	106	397
542.07	64.99	0	102	c001	106	397
542.1	65.02	0	102	c001	105	397
542.11	65.03	0	102	c001	105	396
542.13	65.05	0	102	c001	104	396
542.15	65.07	0	102	c001	104	396
542.16	65.08	0	102	c001	104	395
542.18	65.1	0	102	c001	102	395
542.19	65.11	0	102	c001	100	394
542.21	65.13	0	102	c001	99	393
542.22	65.14	0	102	c001	99	393
542.24	65.16	0	102	c001	99	392
542.26	65.18	0	102	c001	99	391
542.27	65.19	0	102	c001	99	390
542.29	65.21	0	102	c001	100	389
542.3	65.22	0	102	c001	103	389
542.33	65.25	0	102	c001	106	390
542.35	65.27	0	102	c001	111	391
542.36	65.28	0	102	c001	117	392
542.38	65.3	0	102	c001	123	393
542.4	65.32	0	102	c001	128	394
542.41	65.33	0	102	c001	133	395
542.43	65.35	0	102	c001	137	395
542.44	65.36	0	102	c001	140	396
542.46	65.38	0	102	c001	144	397
542.47	65.39	0	102	c001	147	397
542.49	65.41	0	102	c001	150	397
542.5	65.42	0	102	c001	153	398
542.52	65.44	0	102	c001	155	398
542.54	65.46	0	102	c001	158	398
542.55	65.47	0	102	c001	161	399
542.57	65.49	0	102	c001	163	399
542.6	65.52	0	102	c001	166	399
542.61	65.53	0	102	c001	168	399
542.63	65.55	0	102	c001	171	400
542.65	65.57	0	102	c001	173	400
542.66	65.58	0	102	c001	177	400
542.68	65.6	0	102	c001	183	401
542.69	65.61	0	102	c001	188	401
542.71	65.63	0	102	c001	193	401
542.72	65.64	0	102	c001	197	402
542.74	65.66	0	102	c001	201	402
542.75	65.67	0	102	c001	202	403
542.77	65.69	0	102	c001	202	403
542.79	65.71	0	102	c001	205	404
542.8	65.72	0	99	c001	1	0
542.82	65.74	0	102	c001	259	402
542.85	65.77	0	102	c001	263	403
542.86	65.78	0	102	c001	266	403
542.88	65.8	0	102	c001	269	405
542.89	65.81	0	102	c001	272	405
542.91	65.83	0	102	c001	275	406
542.93	65.85	0	102	c001	278	407
542.94	65.86	0	102	c001	281	407
542.96	65.88	0	102	c001	284	408
542.97	65.89	0	102	c001	287	408
542.99	65.91	0	102	c001	289	409
543	65.92	0	102	c001	293	410
543.02	65.94	0	102	c001	295	410
543.04	65.96	0	102	c001	298	411
543.05	65.97	0	102	c001	300	411
543.08	66	0	102	c001	302	412
543.1	66.02	0	102	c001	304	412
543.11	66.03	0	102	c001	309	411
543.13	66.05	0	102	c001	314	411
543.14	66.06	0	102	c001	320	411
543.16	66.08	0	102	c001	326	411
543.18	66.1	0	102	c001	332	411
543.19	66.11	0	102	c001	338	410
543.21	66.13	0	102	c001	342	410
543.22	66.14	0	102	c001	348	410
543.24	66.16	0	102	c001	352	410
543.25	66.17	0	102	c001	357	410
543.27	66.19	0	102	c001	362	411
543.28	66.2	0	102	c001	366	411
543.32	66.24	0	102	c001	370	411
543.33	66.25	0	102	c001	374	411
543.35	66.27	0	102	c001	377	412
543.36	66.28	0	102	c001	381	412
543.38	66.3	0	102	c001	385	412
543.39	66.31	0	102	c001	388	413
543.41	66.33	0	102	c001	391	413
543.43	66.35	0	102	c001	394	413
543.44	66.36	0	102	c001	397	414
543.46	66.38	0	102	c001	400	414
543.47	66.39	0	102	c001	403	415
543.49	66.41	0	102	c001	406	415
543.5	66.42	0	102	c001	408	415
543.52	66.44	0	102	c001	411	416
543.53	66.45	0	102	c001	413	417
543.55	66.47	0	102	c001	416	417
543.58	66.5	0	102	c001	418	418
543.6	66.52	0	102	c001	420	418
543.61	66.53	0	102	c001	422	419
543.63	66.55	0	102	c001	424	420
543.64	66.56	0	102	c001	425	420
543.66	66.58	0	102	c001	427	421
543.67	66.59	0	102	c001	429	421
543.69	66.61	0	102	c001	431	421
543.71	66.63	0	102	c001	436	419
543.72	66.64	0	102	c001	442	417
543.74	66.66	0	102	c001	448	416
543.75	66.67	0	102	c001	453	416
543.77	66.69	0	102	c001	458	415
543.78	66.7	0	102	c001	463	414
543.82	66.74	0	102	c001	468	414
543.83	66.75	0	102	c001	472	413
543.85	66.77	0	102	c001	476	413
543.86	66.78	0	102	c001	480	413
543.88	66.8	0	102	c001	483	412
543.89	66.81	0	102	c001	487	412
543.91	66.83	0	102	c001	490	412
543.92	66.84	0	102	c001	494	412
543.94	66.86	0	102	c001	497	412
543.96	66.88	0	102	c001	500	412
543.97	66.89	0	102	c001	503	412
543.99	66.91	0	102	c001	505	412
544	66.92	0	102	c001	508	412
544.02	66.94	0	102	c001	511	412
544.05	66.97	0	102	c001	513	413
544.06	66.98	0	102	c001	515	413
544.08	67	0	102	c001	518	413
544.1	67.02	0	102	c001	520	413
544.11	67.03	0	102	c001	522	414
544.13	67.05	0	102	c001	524	414
544.14	67.06	0	102	c001	526	414
544.16	67.08	0	102	c001	528	415
544.17	67.09	0	102	c001	530	415
544.19	67.11	0	102	c001	532	415
544.21	67.13	0	102	c001	534	415
544.22	67.14	0	102	c001	535	415
544.24	67.16	0	102	c001	536	415
544.25	67.17	0	102	c001	537	415
544.27	67.19	0	102	c001	538	414
544.3	67.22	0	102	c001	540	414
544.31	67.23	0	102	c001	538	414
544.33	67.25	0	102	c001	537	413
544.35	67.27	0	102	c001	535	413
544.36	67.28	0	102	c001	534	413
544.38	67.3	0	102	c001	532	413
544.39	67.31	0	102	c001	530	413
544.41	67.33	0	102	c001	528	412
544.42	67.34	0	102	c001	525	412
544.44	67.36	0	102	c001	524	412
544.45	67.37	0	102	c001	522	411
544.47	67.39	0	102	c001	520	411
544.49	67.41	0	102	c001	518	411
544.5	67.42	0	102	c001	515	411
544.52	67.44	0	102	c001	512	411
544.55	67.47	0	102	c001	509	410
544.56	67.48	0	102	c001	504	409
544.58	67.5	0	102	c001	497	408
544.6	67.52	0	102	c001	490	407
544.61	67.53	0	102	c001	484	407
544.63	67.55	0	102	c001	478	406
544.64	67.56	0	102	c001	472	405
544.66	67.58	0	102	c001	467	405
544.67	67.59	0	102	c001	461	405
544.69	67.61	0	102	c001	456	404
544.7	67.62	0	102	c001	451	404
544.72	67.64	0	102	c001	447	404
544.74	67.66	0	102	c001	442	404
544.75	67.67	0	102	c001	438	404
544.78	67.7	0	102	c001	434	404
544.8	67.72	0	102	c001	430	404
544.81	67.73	0	102	c001	426	404
544.83	67.75	0	102	c001	422	404
544.84	67.76	0	102	c001	419	405
544.86	67.78	0	102	c001	415	405
544.88	67.8	0	102	c001	412	405
544.89	67.81	0	102	c001	409	406
544.91	67.83	0	102	c001	405	406
544.92	67.84	0	102	c001	402	407
544.94	67.86	0	102	c001	399	407
544.95	67.87	0	102	c001	396	408
544.97	67.89	0	102	c001	393	408
544.99	67.91	0	102	c001	391	409
545.02	67.94	0	102	c001	388	409
545.03	67.95	0	102	c001	385	410
545.05	67.97	0	102	c001	383	410
545.06	67.98	0	102	c001	380	411
545.08	68	0	102	c001	378	411
545.09	68.01	0	102	c001	376	412
545.11	68.03	0	102	c001	374	413
545.13	68.05	0	102	c001	372	413
545.14	68.06	0	102	c001	370	414
545.16	68.08	0	102	c001	368	414
545.17	68.09	0	102	c001	366	415
545.19	68.11	0	102	c001	364	416
545.2	68.12	0	102	c001	362	416
545.22	68.14	0	102	c001	360	417
545.23	68.15	0	102	c001	359	418
545.27	68.19	0	102	c001	357	418
545.28	68.2	0	102	c001	356	419
545.3	68.22	0	102	c001	354	418
545.31	68.23	0	102	c001	353	417
545.33	68.25	0	102	c001	351	415
545.34	68.26	0	102	c001	349	413
545.36	68.28	0	102	c001	350	412
545.38	68.3	0	102	c001	351	412
545.39	68.31	0	102	c001	353	412
545.41	68.33	0	102	c001	355	412
545.42	68.34	0	102	c001	356	411
545.44	68.36	0	102	c001	357	411
545.45	68.37	0	102	c001	358	411
545.47	68.39	0	102	c001	361	410
545.48	68.4	0	102	c001	363	410
545.52	68.44	0	102	c001	365	410
545.53	68.45	0	102	c001	368	410
545.55	68.47	0	102	c001	372	410
545.56	68.48	0	102	c001	376	410
545.58	68.5	0	102	c001	380	411
545.59	68.51	0	102	c001	384	411
545.61	68.53	0	102	c001	388	412
545.62	68.54	0	102	c001	391	413
545.64	68.56	0	102	c001	394	413
545.66	68.58	0	102	c001	397	414
545.67	68.59	0	102	c001	399	414
545.69	68.61	0	102	c001	402	415
545.7	68.62	0	102	c001	405	415
545.72	68.64	0	102	c001	407	416
545.73	68.65	0	102	c001	409	416
545.77	68.69	0	102	c001	412	417
545.78	68.7	0	102	c001	413	417
545.8	68.72	0	102	c001	415	418
545.81	68.73	0	102	c001	417	418
545.83	68.75	0	102	c001	419	419
545.84	68.76	0	102	c001	421	419
545.86	68.78	0	102	c001	422	419
545.87	68.79	0	102	c001	424	420
545.89	68.81	0	102	c001	425	421
545.91	68.83	0	102	c001	427	421
545.92	68.84	0	102	c001	428	422
545.94	68.86	0	102	c001	429	422
545.95	68.87	0	102	c001	431	423
545.97	68.89	0	102	c001	432	422
546	68.92	0	102	c001	435	422
546.01	68.93	0	102	c001	440	421
546.03	68.95	0	102	c001	446	420
546.05	68.97	0	102	c001	452	420
546.06	68.98	0	102	c001	458	420
546.08	69	0	102	c001	463	419
546.09	69.01	0	102	c001	468	419
546.11	69.03	0	102	c001	473	419
546.12	69.04	0	102	c001	477	418
546.14	69.06	0	102	c001	482	418
546.16	69.08	0	102	c001	486	418
546.17	69.09	0	102	c001	490	418
546.19	69.11	0	102	c001	493	418
546.2	69.12	0	102	c001	497	418
546.22	69.14	0	102	c001	500	418
546.25	69.17	0	102	c001	503	418
546.26	69.18	0	102	c001	507	418
546.28	69.2	0	102	c001	509	419
546.3	69.22	0	102	c001	512	419
546.31	69.23	0	102	c001	515	419
546.33	69.25	0	102	c001	518	419
546.34	69.26	0	102	c001	520	419
546.36	69.28	0	102	c001	523	419
546.37	69.29	0	102	c001	525	419
546.39	69.31	0	102	c001	527	419
546.4	69.32	0	102	c001	528	419
546.42	69.34	0	102	c001	532	418
546.44	69.36	0	102	c001	533	417
546.45	69.37	0	102	c001	533	416
546.47	69.39	0	102	c001	532	415
546.5	69.42	0	102	c001	531	415
546.51	69.43	0	102	c001	530	415
546.53	69.45	0	102	c001	529	414
546.55	69.47	0	102	c001	528	414
546.56	69.48	0	102	c001	527	414
546.58	69.5	0	102	c001	526	413
546.59	69.51	0	102	c001	526	413
546.61	69.53	0	102	c001	524	412
546.62	69.54	0	102	c001	522	412
546.64	69.56	0	102	c001	521	411
546.65	69.57	0	102	c001	520	411
546.67	69.59	0	102	c001	518	410
546.69	69.61	0	102	c001	515	409
546.7	69.62	0	102	c001	512	408
546.73	69.65	0	102	c001	508	408
546.75	69.67	0	102	c001	504	407
546.76	69.68	0	102	c001	501	406
546.78	69.7	0	102	c001	498	406
546.79	69.71	0	102	c001	495	405
546.81	69.73	0	102	c001	491	405
546.83	69.75	0	102	c001	488	404
546.84	69.76	0	102	c001	483	403
546.86	69.78	0	102	c001	475	403
546.87	69.79	0	102	c001	468	402
546.89	69.81	0	102	c001	461	402
546.9	69.82	0	102	c001	453	402
546.92	69.84	0	102	c001	446	403
546.94	69.86	0	102	c001	439	403
546.97	69.89	0	102	c001	433	403
546.98	69.9	0	102	c001	427	404
547	69.92	0	102	c001	421	404
547.01	69.93	0	102	c001	415	405
547.03	69.95	0	102	c001	410	405
547.04	69.96	0	102	c001	405	406
547.06	69.98	0	102	c001	400	406
547.08	70	0	102	c001	395	407
547.09	70.01	0	102	c001	390	407
547.11	70.03	0	102	c001	385	408
547.12	70.04	0	102	c001	379	408
547.14	70.06	0	102	c001	371	407
547.15	70.07	0	102	c001	363	407
547.17	70.09	0	102	c001	357	407
547.18	70.1	0	102	c001	350	407
547.22	70.14	0	102	c001	343	407
547.23	70.15	0	102	c001	337	407
547.25	70.17	0	102	c001	331	407
547.26	70.18	0	102	c001	326	407
547.28	70.2	0	102	c001	321	407
547.29	70.21	0	102	c001	316	407
547.31	70.23	0	102	c001	311	408
547.33	70.25	0	102	c001	307	408
547.34	70.26	0	102	c001	303	408
547.36	70.28	0	102	c001	299	408
547.37	70.29	0	102	c001	295	408
547.39	70.31	0	102	c001	292	408
547.4	70.32	0	102	c001	289	408
547.42	70.34	0	102	c001	286	408
547.43	70.35	0	102	c001	283	409
547.47	70.39	0	102	c001	281	409
547.48	70.4	0	102	c001	278	409
547.5	70.42	0	102	c001	276	409
547.51	70.43	0	102	c001	273	410
547.53	70.45	0	102	c001	270	410
547.54	70.46	0	102	c001	268	411
547.56	70.48	0	102	c001	265	411
547.57	70.49	0	102	c001	263	412
547.59	70.51	0	102	c001	260	412
547.61	70.53	0	102	c001	258	412
547.62	70.54	0	102	c001	256	412
547.64	70.56	0	102	c001	253	412
547.65	70.57	0	102	c001	252	412
547.67	70.59	0	102	c001	249	412
547.68	70.6	0	102	c001	246	412
547.72	70.64	0	102	c001	236	410
547.73	70.65	0	102	c001	216	406
547.75	70.67	0	102	c001	210	403
547.76	70.68	0	102	c001	206	402
547.78	70.7	0	102	c001	204	401
547.79	70.71	0	102	c001	201	400
547.81	70.73	0	102	c001	199	399
547.82	70.74	0	102	c001	197	399
547.84	70.76	0	102	c001	194	398
547.86	70.78	0	102	c001	192	398
547.87	70.79	0	102	c001	190	398
547.89	70.81	0	102	c001	188	398
547.9	70.82	0	102	c001	186	397
547.92	70.84	0	102	c001	184	397
547.93	70.85	0	102	c001	182	397
547.96	70.88	0	102	c001	180	396
547.98	70.9	0	102	c001	178	396
548	70.92	0	102	c001	176	396
548.01	70.93	0	102	c001	174	396
548.03	70.95	0	102	c001	172	396
548.04	70.96	0	102	c001	170	396
548.06	70.98	0	102	c001	168	396
548.07	70.99	0	102	c001	167	396
548.09	71.01	0	102	c001	165	396
548.11	71.03	0	102	c001	163	396
548.12	71.04	0	102	c001	161	395
548.14	71.06	0	102	c001	160	395
548.15	71.07	0	102	c001	159	394
548.17	71.09	0	102	c001	157	393
548.2	71.12	0	102	c001	155	391
548.21	71.13	0	102	c001	153	389
548.23	71.15	0	102	c001	151	387
548.25	71.17	0	102	c001	150	385
548.26	71.18	0	102	c001	148	384
548.28	71.2	0	102	c001	146	382
548.29	71.21	0	102	c001	143	381
548.31	71.23	0	102	c001	140	379
548.32	71.24	0	102	c001	136	377
548.34	71.26	0	102	c001	132	376
548.35	71.27	0	102	c001	129	375
548.37	71.29	0	102	c001	125	375
548.39	71.31	0	102	c001	121	375
548.4	71.32	0	102	c001	118	376
548.42	71.34	0	102	c001	115	376
548.45	71.37	0	102	c001	113	377
548.46	71.38	0	102	c001	111	377
548.48	71.4	0	102	c001	109	378
548.5	71.42	0	102	c001	107	378
548.51	71.43	0	102	c001	105	379
548.53	71.45	0	102	c001	103	379
548.54	71.46	0	102	c001	101	380
548.56	71.48	0	102	c001	100	380
548.57	71.49	0	102	c001	99	380
548.59	71.51	0	102	c001	98	380
548.6	71.52	0	102	c001	97	381
548.62	71.54	0	102	c001	94	380
548.64	71.56	0	102	c001	93	380
548.65	71.57	0	102	c001	94	380
548.68	71.6	0	102	c001	96	379
548.7	71.62	0	102	c001	98	379
548.71	71.63	0	102	c001	100	379
548.73	71.65	0	102	c001	102	379
548.74	71.66	0	102	c001	104	379
548.76	71.68	0	102	c001	107	379
548.78	71.7	0	102	c001	109	379
548.79	71.71	0	102	c001	111	379
548.81	71.73	0	102	c001	113	380
548.82	71.74	0	102	c001	114	380
548.84	71.76	0	102	c001	115	380
548.85	71.77	0	102	c001	117	380
548.87	71.79	0	102	c001	116	379
548.89	71.81	0	102	c001	118	380
548.92	71.84	0	102	c001	117	380
548.93	71.85	0	102	c001	117	379
548.95	71.87	0	102	c001	116	379
548.96	71.88	0	102	c001	115	378
548.98	71.9	0	102	c001	114	378
548.99	71.91	0	102	c001	112	377
549.01	71.93	0	102	c001	110	377
549.03	71.95	0	102	c001	109	377
549.04	71.96	0	102	c001	107	377
549.06	71.98	0	102	c001	105	376
549.07	71.99	0	102	c001	103	376
549.09	72.01	0	102	c001	101	376
549.1	72.02	0	102	c001	99	377
549.12	72.04	0	102	c001	97	377
549.13	72.05	0	102	c001	94	377
549.17	72.09	0	102	c001	94	377
549.18	72.1	0	102	c001	94	376
549.2	72.12	0	102	c001	94	376
549.21	72.13	0	102	c001	94	375
549.23	72.15	0	102	c001	95	375
549.24	72.16	0	102	c001	95	375
549.26	72.18	0	102	c001	96	375
549.28	72.2	0	102	c001	95	374
549.29	72.21	0	102	c001	95	374
549.31	72.23	0	102	c001	94	375
549.32	72.24	0	102	c001	95	377
549.34	72.26	0	102	c001	96	378
549.35	72.27	0	102	c001	97	378
549.37	72.29	0	102	c001	98	379
549.38	72.3	0	102	c001	100	380
549.42	72.34	0	102	c001	102	381
549.43	72.35	0	102	c001	104	382
549.45	72.37	0	102	c001	106	383
549.46	72.38	0	102	c001	108	384
549.48	72.4	0	102	c001	109	385
549.49	72.41	0	102	c001	110	385
549.51	72.43	0	102	c001	112	386
549.52	72.44	0	102	c001	114	387
549.54	72.46	0	102	c001	115	388
549.56	72.48	0	102	c001	116	389
549.57	72.49	0	102	c001	118	390
549.59	72.51	0	102	c001	119	391
549.6	72.52	0	102	c001	120	392
549.62	72.54	0	102	c001	121	393
549.63	72.55	0	102	c001	122	393
549.67	72.59	0	102	c001	123	394
549.68	72.6	0	102	c001	124	395
549.7	72.62	0	102	c001	125	396
549.71	72.63	0	102	c001	127	397
549.73	72.65	0	102	c001	130	399
549.74	72.66	0	102	c001	132	399
549.76	72.68	0	102	c001	135	399
549.77	72.69	0	102	c001	138	399
549.79	72.71	0	102	c001	143	400
549.81	72.73	0	102	c001	147	400
549.82	72.74	0	102	c001	150	401
549.84	72.76	0	102	c001	154	401
549.85	72.77	0	102	c001	157	402
549.87	72.79	0	102	c001	160	402
549.9	72.82	0	102	c001	163	402
549.91	72.83	0	102	c001	166	403
549.93	72.85	0	102	c001	169	403
549.95	72.87	0	102	c001	171	404
549.96	72.88	0	102	c001	174	404
549.98	72.9	0	102	c001	176	404
549.99	72.91	0	102	c001	178	405
550.01	72.93	0	102	c001	180	405
550.02	72.94	0	102	c001	182	405
550.04	72.96	0	102	c001	184	406
550.06	72.98	0	102	c001	186	406
550.07	72.99	0	102	c001	187	406
550.09	73.01	0	102	c001	189	407
550.1	73.02	0	102	c001	190	407
550.12	73.04	0	102	c001	192	407
550.13	73.05	0	102	c001	195	407
550.16	73.08	0	102	c001	199	408
550.18	73.1	0	102	c001	204	408
550.2	73.12	0	102	c001	208	409
550.21	73.13	0	102	c001	214	410
550.23	73.15	0	102	c001	221	411
550.24	73.16	0	102	c001	227	411
550.26	73.18	0	102	c001	233	412
550.27	73.19	0	102	c001	238	412
550.29	73.21	0	102	c001	244	413
550.3	73.22	0	102	c001	248	413
550.32	73.24	0	102	c001	253	414
550.34	73.26	0	102	c001	257	415
550.35	73.27	0	102	c001	261	416
550.37	73.29	0	102	c001	265	416
550.4	73.32	0	102	c001	268	417
550.41	73.33	0	102	c001	271	418
550.43	73.35	0	102	c001	275	419
550.45	73.37	0	102	c001	278	419
550.46	73.38	0	102	c001	280	420
550.48	73.4	0	102	c001	283	420
550.49	73.41	0	102	c001	285	420
550.51	73.43	0	102	c001	289	419
550.52	73.44	0	102	c001	295	418
550.54	73.46	0	102	c001	300	418
550.55	73.47	0	102	c001	307	417
550.57	73.49	0	102	c001	314	417
550.59	73.51	0	102	c001	320	417
550.6	73.52	0	102	c001	325	417
550.63	73.55	0	102	c001	331	417
550.65	73.57	0	102	c001	336	417
550.66	73.58	0	102	c001	341	417
550.68	73.6	0	102	c001	346	417
550.69	73.61	0	102	c001	350	418
550.71	73.63	0	102	c001	354	418
550.73	73.65	0	102	c001	358	418
550.74	73.66	0	102	c001	362	418
550.76	73.68	0	102	c001	366	419
550.77	73.69	0	102	c001	369	419
550.79	73.71	0	102	c001	372	419
550.8	73.72	0	102	c001	375	420
550.82	73.74	0	102	c001	378	420
550.84	73.76	0	102	c001	381	420
550.85	73.77	0	102	c001	384	421
550.88	73.8	0	102	c001	387	421
550.9	73.82	0	102	c001	390	421
550.91	73.83	0	102	c001	392	422
550.93	73.85	0	102	c001	394	422
550.94	73.86	0	102	c001	396	422
550.96	73.88	0	102	c001	398	423
550.98	73.9	0	102	c001	401	423
550.99	73.91	0	102	c001	403	423
551.01	73.93	0	102	c001	406	423
551.02	73.94	0	102	c001	409	422
551.04	73.96	0	102	c001	414	421
551.05	73.97	0	102	c001	420	420
551.07	73.99	0	102	c001	425	419
551.08	74	0	102	c001	429	418
551.12	74.04	0	102	c001	434	417
551.13	74.05	0	102	c001	439	417
551.15	74.07	0	102	c001	443	416
551.16	74.08	0	102	c001	447	416
551.18	74.1	0	102	c001	450	416
551.19	74.11	0	102	c001	454	416
551.21	74.13	0	102	c001	457	416
551.23	74.15	0	102	c001	461	416
551.24	74.16	0	102	c001	464	416
551.26	74.18	0	102	c001	467	416
551.27	74.19	0	102	c001	470	416
551.29	74.21	0	102	c001	472	416
551.3	74.22	0	102	c001	475	416
551.32	74.24	0	102	c001	477	416
551.33	74.25	0	102	c001	480	416
551.37	74.29	0	102	c001	482	416
551.38	74.3	0	102	c001	485	416
551.4	74.32	0	102	c001	486	417
551.41	74.33	0	102	c001	489	417
551.43	74.35	0	102	c001	491	417
551.44	74.36	0	102	c001	493	417
551.46	74.38	0	102	c001	494	417
551.47	74.39	0	102	c001	496	418
551.49	74.41	0	102	c001	498	418
551.51	74.43	0	102	c001	499	418
551.52	74.44	0	102	c001	501	419
551.54	74.46	0	102	c001	503	419
551.55	74.47	0	102	c001	504	419
551.57	74.49	0	102	c001	505	420
551.6	74.52	0	102	c001	506	421
551.62	74.54	0	102	c001	507	421
551.63	74.55	0	102	c001	509	421
551.65	74.57	0	102	c001	510	421
551.66	74.58	0	102	c001	511	420
551.68	74.6	0	102	c001	513	418
551.69	74.61	0	102	c001	517	416
551.71	74.63	0	102	c001	522	413
551.72	74.64	0	102	c001	527	410
551.74	74.66	0	102	c001	532	407
551.76	74.68	0	102	c001	536	404
551.77	74.69	0	102	c001	540	401
551.79	74.71	0	102	c001	543	399
551.8	74.72	0	102	c001	547	396
551.82	74.74	0	102	c001	550	394
551.85	74.77	0	102	c001	552	392
551.86	74.78	0	102	c001	554	390
551.88	74.8	0	102	c001	556	388
551.9	74.82	0	102	c001	558	386
551.91	74.83	0	102	c001	560	384
551.93	74.85	0	102	c001	561	382
551.94	74.86	0	102	c001	563	381
551.96	74.88	0	102	c001	564	380
551.97	74.89	0	102	c001	566	379
551.99	74.91	0	102	c001	567	377
552.01	74.93	0	102	c001	565	377
552.02	74.94	0	102	c001	561	378
552.04	74.96	0	102	c001	553	380
552.05	74.97	0	102	c001	544	383
552.07	74.99	0	102	c001	534	385
552.1	75.02	0	102	c001	526	387
552.11	75.03	0	102	c001	518	389
552.13	75.05	0	102	c001	510	391
552.15	75.07	0	102	c001	498	392
552.16	75.08	0	102	c001	485	395
552.18	75.1	0	102	c001	473	397
552.19	75.11	0	102	c001	461	399
552.21	75.13	0	102	c001	449	401
552.22	75.14	0	102	c001	439	402
552.24	75.16	0	102	c001	429	404
552.25	75.17	0	102	c001	420	405
552.27	75.19	0	102	c001	412	406
552.29	75.21	0	102	c001	404	408
552.3	75.22	0	102	c001	396	409
552.33	75.25	0	102	c001	390	410
552.35	75.27	0	102	c001	382	411
552.36	75.28	0	102	c001	376	412
552.38	75.3	0	102	c001	369	414
552.4	75.32	0	102	c001	363	414
552.41	75.33	0	102	c001	356	415
552.43	75.35	0	102	c001	344	415
552.44	75.36	0	102	c001	332	416
552.46	75.38	0	102	c001	320	416
552.47	75.39	0	102	c001	309	417
552.49	75.41	0	102	c001	299	418
552.5	75.42	0	102	c001	289	419
552.52	75.44	0	102	c001	281	420
552.54	75.46	0	102	c001	273	421
552.55	75.47	0	102	c001	266	421
552.58	75.5	0	102	c001	259	421
552.6	75.52	0	102	c001	253	421
552.61	75.53	0	102	c001	247	420
552.63	75.55	0	102	c001	242	419
552.64	75.56	0	102	c001	236	418
552.66	75.58	0	102	c001	231	417
552.68	75.6	0	102	c001	225	416
552.69	75.61	0	102	c001	221	416
552.71	75.63	0	102	c001	216	415
552.72	75.64	0	102	c001	212	415
552.74	75.66	0	102	c001	208	414
552.75	75.67	0	102	c001	204	414
552.77	75.69	0	102	c001	201	413
552.79	75.71	0	102	c001	197	413
552.82	75.74	0	102	c001	194	413
552.83	75.75	0	102	c001	191	413
552.85	75.77	0	102	c001	188	412
552.86	75.78	0	102	c001	185	412
552.88	75.8	0	102	c001	182	412
552.89	75.81	0	102	c001	179	412
552.91	75.83	0	102	c001	177	412
552.93	75.85	0	102	c001	175	412
552.94	75.86	0	102	c001	172	412
552.96	75.88	0	102	c001	170	412
552.97	75.89	0	102	c001	168	412
552.99	75.91	0	102	c001	165	412
553	75.92	0	102	c001	163	412
553.02	75.94	0	102	c001	161	412
553.03	75.95	0	102	c001	159	413
553.07	75.99	0	102	c001	158	412
553.08	76	0	102	c001	157	412
553.1	76.02	0	102	c001	155	410
553.11	76.03	0	102	c001	154	409
553.13	76.05	0	102	c001	153	408
553.14	76.06	0	102	c001	151	407
553.16	76.08	0	102	c001	149	406
553.18	76.1	0	102	c001	148	406
553.19	76.11	0	102	c001	146	405
553.21	76.13	0	102	c001	145	405
553.22	76.14	0	102	c001	145	404
553.24	76.16	0	102	c001	144	404
553.25	76.17	0	102	c001	143	404
553.27	76.19	0	102	c001	142	403
553.28	76.2	0	102	c001	142	403
553.32	76.24	0	102	c001	141	403
553.33	76.25	0	102	c001	141	403
553.35	76.27	0	102	c001	140	403
553.36	76.28	0	102	c001	140	403
553.38	76.3	0	102	c001	139	403
553.39	76.31	0	102	c001	139	403
553.41	76.33	0	102	c001	138	403
553.42	76.34	0	102	c001	138	403
553.44	76.36	0	102	c001	138	403
553.46	76.38	0	102	c001	138	403
553.47	76.39	0	102	c001	135	404
553.49	76.41	0	102	c001	135	405
553.5	76.42	0	102	c001	137	405
553.52	76.44	0	102	c001	138	406
553.55	76.47	0	102	c001	140	406
553.57	76.49	0	102	c001	142	406
553.58	76.5	0	102	c001	144	407
553.6	76.52	0	102	c001	147	407
553.61	76.53	0	102	c001	150	408
553.63	76.55	0	102	c001	152	408
553.64	76.56	0	102	c001	155	409
553.66	76.58	0	102	c001	157	409
553.67	76.59	0	102	c001	159	409
553.69	76.61	0	102	c001	161	409
553.71	76.63	0	102	c001	165	409
553.72	76.64	0	102	c001	170	410
553.74	76.66	0	102	c001	178	411
553.75	76.67	0	102	c001	187	411
553.77	76.69	0	102	c001	194	412
553.8	76.72	0	102	c001	201	413
553.81	76.73	0	102	c001	208	413
553.83	76.75	0	102	c001	215	414
553.85	76.77	0	102	c001	221	415
553.86	76.78	0	102	c001	227	415
553.88	76.8	0	102	c001	232	416
553.89	76.81	0	102	c001	238	417
553.91	76.83	0	102	c001	243	418
553.92	76.84	0	102	c001	248	419
553.94	76.86	0	102	c001	253	420
553.96	76.88	0	102	c001	257	420
553.97	76.89	0	102	c001	261	420
553.99	76.91	0	102	c001	265	420
554	76.92	0	102	c001	271	420
554.02	76.94	0	102	c001	278	419
554.05	76.97	0	102	c001	285	419
554.06	76.98	0	102	c001	292	420
554.08	77	0	102	c001	298	420
554.1	77.02	0	102	c001	304	420
554.11	77.03	0	102	c001	309	420
554.13	77.05	0	102	c001	315	421
554.14	77.06	0	102	c001	320	421
554.16	77.08	0	102	c001	325	421
554.17	77.09	0	102	c001	329	421
554.19	77.11	0	102	c001	333	421
554.2	77.12	0	102	c001	338	421
554.22	77.14	0	102	c001	342	421
554.24	77.16	0	102	c001	348	420
554.25	77.17	0	102	c001	355	420
554.28	77.2	0	102	c001	362	420
554.3	77.22	0	102	c001	369	420
554.31	77.23	0	102	c001	375	420
554.33	77.25	0	102	c001	381	420
554.35	77.27	0	102	c001	386	421
554.36	77.28	0	102	c001	391	421
554.38	77.3	0	102	c001	396	421
554.39	77.31	0	102	c001	401	422
554.41	77.33	0	102	c001	405	422
554.42	77.34	0	102	c001	409	422
554.44	77.36	0	102	c001	413	422
554.45	77.37	0	102	c001	417	423
554.47	77.39	0	102	c001	421	423
554.49	77.41	0	102	c001	424	423
554.5	77.42	0	102	c001	428	423
554.53	77.45	0	102	c001	431	423
554.55	77.47	0	102	c001	434	424
554.56	77.48	0	102	c001	436	424
554.58	77.5	0	102	c001	439	424
554.59	77.51	0	102	c001	442	424
554.61	77.53	0	102	c001	444	424
554.63	77.55	0	102	c001	447	424
554.64	77.56	0	102	c001	449	424
554.66	77.58	0	102	c001	452	424
554.67	77.59	0	102	c001	455	424
554.69	77.61	0	102	c001	458	423
554.7	77.62	0	102	c001	463	422
554.72	77.64	0	102	c001	468	421
554.74	77.66	0	102	c001	473	420
554.75	77.67	0	102	c001	477	420
554.78	77.7	0	102	c001	481	419
554.8	77.72	0	102	c001	485	419
554.81	77.73	0	102	c001	489	418
554.83	77.75	0	102	c001	492	418
554.84	77.76	0	102	c001	496	418
554.86	77.78	0	102	c001	498	418
554.88	77.8	0	102	c001	502	418
554.89	77.81	0	102	c001	505	418
554.91	77.83	0	102	c001	507	418
554.92	77.84	0	102	c001	510	418
554.94	77.86	0	102	c001	512	418
554.95	77.87	0	102	c001	515	418
554.97	77.89	0	102	c001	517	418
554.98	77.9	0	102	c001	519	417
555	77.92	0	102	c001	521	417
555.03	77.95	0	102	c001	523	416
555.05	77.97	0	102	c001	522	416
555.06	77.98	0	102	c001	520	416
555.08	78	0	102	c001	518	415
555.09	78.01	0	102	c001	515	415
555.11	78.03	0	102	c001	513	414
555.13	78.05	0	102	c001	511	414
555.14	78.06	0	102	c001	509	413
555.16	78.08	0	102	c001	507	413
555.17	78.09	0	102	c001	505	412
555.19	78.11	0	102	c001	503	412
555.2	78.12	0	102	c001	501	411
555.22	78.14	0	102	c001	500	411
555.23	78.15	0	102	c001	498	411
555.27	78.19	0	102	c001	497	411
555.28	78.2	0	102	c001	495	410
555.3	78.22	0	102	c001	494	410
555.31	78.23	0	102	c001	492	410
555.33	78.25	0	102	c001	491	409
555.34	78.26	0	102	c001	490	409
555.36	78.28	0	102	c001	487	409
555.37	78.29	0	102	c001	483	409
555.39	78.31	0	102	c001	481	408
555.41	78.33	0	102	c001	478	407
555.42	78.34	0	102	c001	473	406
555.44	78.36	0	102	c001	468	405
555.45	78.37	0	102	c001	463	404
555.47	78.39	0	102	c001	458	403
555.5	78.42	0	102	c001	454	402
555.52	78.44	0	102	c001	450	401
555.53	78.45	0	102	c001	447	400
555.55	78.47	0	102	c001	443	400
555.56	78.48	0	102	c001	439	399
555.58	78.5	0	102	c001	436	399
555.59	78.51	0	102	c001	432	399
555.61	78.53	0	102	c001	429	398
555.62	78.54	0	102	c001	427	398
555.64	78.56	0	102	c001	424	398
555.66	78.58	0	102	c001	421	398
555.67	78.59	0	102	c001	418	398
555.69	78.61	0	102	c001	416	398
555.7	78.62	0	102	c001	413	398
555.72	78.64	0	102	c001	411	398
555.73	78.65	0	102	c001	408	398
555.76	78.68	0	102	c001	406	398
555.78	78.7	0	102	c001	404	399
555.8	78.72	0	102	c001	401	399
555.81	78.73	0	102	c001	399	399
555.83	78.75	0	102	c001	397	400
555.84	78.76	0	102	c001	395	400
555.86	78.78	0	102	c001	392	400
555.87	78.79	0	102	c001	384	399
555.89	78.81	0	102	c001	375	399
555.91	78.83	0	102	c001	367	399
555.92	78.84	0	102	c001	359	398
555.94	78.86	0	102	c001	351	398
555.95	78.87	0	102	c001	344	398
555.97	78.89	0	102	c001	337	398
556	78.92	0	102	c001	330	398
556.01	78.93	0	102	c001	324	398
556.03	78.95	0	102	c001	318	398
556.05	78.97	0	102	c001	313	398
556.06	78.98	0	102	c001	307	398
556.08	79	0	102	c001	302	399
556.09	79.01	0	102	c001	297	399
556.11	79.03	0	102	c001	292	399
556.12	79.04	0	102	c001	288	399
556.14	79.06	0	102	c001	284	400
556.15	79.07	0	102	c001	280	400
556.17	79.09	0	102	c001	277	400
556.19	79.11	0	102	c001	274	400
556.2	79.12	0	102	c001	272	400
556.22	79.14	0	102	c001	270	400
556.25	79.17	0	102	c001	269	401
556.26	79.18	0	102	c001	268	401
556.28	79.2	0	102	c001	267	402
556.3	79.22	0	102	c001	262	401
556.31	79.23	0	102	c001	247	396
556.33	79.25	0	102	c001	222	395
556.34	79.26	0	102	c001	216	394
556.36	79.28	0	102	c001	211	395
556.37	79.29	0	102	c001	206	395
556.39	79.31	0	102	c001	203	394
556.4	79.32	0	102	c001	198	394
556.42	79.34	0	102	c001	194	394
556.44	79.36	0	102	c001	191	393
556.45	79.37	0	102	c001	187	393
556.48	79.4	0	102	c001	183	393
556.5	79.42	0	102	c001	179	393
556.51	79.43	0	102	c001	175	392
556.53	79.45	0	102	c001	171	392
556.54	79.46	0	102	c001	167	392
556.56	79.48	0	102	c001	163	392
556.58	79.5	0	102	c001	159	391
556.59	79.51	0	102	c001	155	391
556.61	79.53	0	102	c001	150	389
556.62	79.54	0	102	c001	144	388
556.64	79.56	0	102	c001	139	387
556.65	79.57	0	102	c001	135	387
556.67	79.59	0	102	c001	131	386
556.69	79.61	0	102	c001	128	386
556.7	79.62	0	102	c001	125	385
556.73	79.65	0	102	c001	122	385
556.75	79.67	0	102	c001	119	385
556.76	79.68	0	102	c001	116	384
556.78	79.7	0	102	c001	113	384
556.79	79.71	0	102	c001	110	384
556.81	79.73	0	102	c001	108	384
556.83	79.75	0	102	c001	106	383
556.84	79.76	0	102	c001	105	383
556.86	79.78	0	102	c001	104	382
556.87	79.79	0	102	c001	103	382
556.89	79.81	0	102	c001	103	381
556.9	79.82	0	102	c001	101	381
556.92	79.84	0	102	c001	100	381
556.93	79.85	0	102	c001	98	381
556.97	79.89	0	102	c001	98	381
556.98	79.9	0	102	c001	95	381
557	79.92	0	102	c001	93	381
557.01	79.93	0	102	c001	92	381
557.03	79.95	0	102	c001	92	381
557.04	79.96	0	102	c001	92	382
557.06	79.98	0	102	c001	94	381
557.08	80	0	102	c001	93	382
557.09	80.01	0	102	c001	96	383
557.11	80.03	0	102	c001	99	383
557.12	80.04	0	102	c001	103	384
557.14	80.06	0	102	c001	107	385
557.15	80.07	0	102	c001	112	386
557.17	80.09	0	102	c001	116	387
557.18	80.1	0	102	c001	120	387
557.22	80.14	0	102	c001	124	388
557.23	80.15	0	102	c001	128	389
557.25	80.17	0	102	c001	131	390
557.26	80.18	0	102	c001	134	390
557.28	80.2	0	102	c001	136	391
557.29	80.21	0	102	c001	139	391
557.31	80.23	0	102	c001	141	391
557.32	80.24	0	102	c001	143	392
557.34	80.26	0	102	c001	146	392
557.36	80.28	0	102	c001	149	393
557.37	80.29	0	102	c001	151	393
557.39	80.31	0	102	c001	152	394
557.4	80.32	0	102	c001	155	394
557.42	80.34	0	102	c001	156	394
557.43	80.35	0	102	c001	158	395
557.47	80.39	0	102	c001	159	395
557.48	80.4	0	102	c001	162	395
557.5	80.42	0	102	c001	167	396
557.51	80.43	0	102	c001	174	396
557.53	80.45	0	102	c001	181	397
557.54	80.46	0	102	c001	187	397
557.56	80.48	0	102	c001	192	398
557.57	80.49	0	102	c001	196	398
557.59	80.51	0	102	c001	199	398
557.61	80.53	0	102	c001	201	398
557.62	80.54	0	102	c001	202	398
557.64	80.56	0	102	c001	202	399
557.65	80.57	0	102	c001	203	400
557.67	80.59	0	102	c001	205	401
557.68	80.6	0	99	c001	1	0
557.71	80.63	0	102	c001	258	402
557.73	80.65	0	102	c001	262	403
557.75	80.67	0	102	c001	265	404
557.76	80.68	0	102	c001	267	406
557.78	80.7	0	102	c001	270	407
557.79	80.71	0	102	c001	272	407
557.81	80.73	0	102	c001	275	408
557.82	80.74	0	102	c001	277	409
557.84	80.76	0	102	c001	280	409
557.86	80.78	0	102	c001	281	410
557.87	80.79	0	102	c001	284	410
557.89	80.81	0	102	c001	286	411
557.9	80.82	0	102	c001	289	412
557.92	80.84	0	102	c001	290	413
557.95	80.87	0	102	c001	293	414
557.96	80.88	0	102	c001	295	415
557.98	80.9	0	102	c001	297	416
558	80.92	0	102	c001	299	417
558.01	80.93	0	102	c001	302	418
558.03	80.95	0	102	c001	303	419
558.04	80.96	0	102	c001	305	418
558.06	80.98	0	102	c001	310	417
558.07	80.99	0	102	c001	316	416
558.09	81.01	0	102	c001	323	415
558.1	81.02	0	102	c001	330	414
558.12	81.04	0	102	c001	336	414
558.14	81.06	0	102	c001	342	413
558.15	81.07	0	102	c001	348	413
558.18	81.1	0	102	c001	353	413
558.2	81.12	0	102	c001	359	413
558.21	81.13	0	102	c001	364	413
558.23	81.15	0	102	c001	368	413
558.25	81.17	0	102	c001	373	413
558.26	81.18	0	102	c001	377	413
558.28	81.2	0	102	c001	381	413
558.29	81.21	0	102	c001	385	413
558.31	81.23	0	102	c001	389	413
558.32	81.24	0	102	c001	393	413
558.34	81.26	0	102	c001	398	413
558.35	81.27	0	102	c001	405	412
558.37	81.29	0	102	c001	413	412
558.39	81.31	0	102	c001	420	412
558.4	81.32	0	102	c001	427	412
558.43	81.35	0	102	c001	434	412
558.45	81.37	0	102	c001	440	411
558.46	81.38	0	102	c001	447	412
558.48	81.4	0	102	c001	452	412
558.49	81.41	0	102	c001	457	412
558.51	81.43	0	102	c001	462	412
558.53	81.45	0	102	c001	467	412
558.54	81.46	0	102	c001	472	412
558.56	81.48	0	102	c001	476	412
558.57	81.49	0	102	c001	480	412
558.59	81.51	0	102	c001	484	412
558.6	81.52	0	102	c001	488	412
558.62	81.54	0	102	c001	491	412
558.64	81.56	0	102	c001	495	412
558.65	81.57	0	102	c001	498	412
558.68	81.6	0	102	c001	501	413
558.7	81.62	0	102	c001	504	413
558.71	81.63	0	102	c001	507	413
558.73	81.65	0	102	c001	509	412
558.74	81.66	0	102	c001	509	410
558.76	81.68	0	102	c001	509	409
558.78	81.7	0	102	c001	509	408
558.79	81.71	0	102	c001	510	407
558.81	81.73	0	102	c001	510	407
558.82	81.74	0	102	c001	511	406
558.84	81.76	0	102	c001	512	405
558.85	81.77	0	102	c001	513	404
558.87	81.79	0	102	c001	514	404
558.88	81.8	0	102	c001	515	403
558.9	81.82	0	102	c001	516	402
558.93	81.85	0	102	c001	517	401
558.95	81.87	0	102	c001	519	400
558.96	81.88	0	102	c001	520	399
558.98	81.9	0	102	c001	521	398
558.99	81.91	0	102	c001	522	397
559.01	81.93	0	102	c001	524	397
559.03	81.95	0	102	c001	525	396
559.04	81.96	0	102	c001	526	395
559.06	81.98	0	102	c001	527	394
559.07	81.99	0	102	c001	528	394
559.09	82.01	0	102	c001	529	393
559.1	82.02	0	102	c001	532	392
559.12	82.04	0	102	c001	534	391
559.13	82.05	0	102	c001	537	390
559.17	82.09	0	102	c001	540	389
559.18	82.1	0	102	c001	542	389
559.2	82.12	0	102	c001	544	389
559.21	82.13	0	102	c001	546	389
559.23	82.15	0	102	c001	548	388
559.24	82.16	0	102	c001	550	388
559.26	82.18	0	102	c001	552	388
559.27	82.19	0	102	c001	554	388
559.29	82.21	0	102	c001	556	388
559.31	82.23	0	102	c001	558	388
559.32	82.24	0	102	c001	560	387
559.34	82.26	0	102	c001	560	388
559.35	82.27	0	102	c001	559	389
559.37	82.29	0	102	c001	557	390
559.38	82.3	0	102	c001	554	390
559.42	82.34	0	102	c001	552	391
559.43	82.35	0	102	c001	549	391
559.45	82.37	0	102	c001	546	392
559.46	82.38	0	102	c001	543	393
559.48	82.4	0	102	c001	539	394
559.49	82.41	0	102	c001	537	395
559.51	82.43	0	102	c001	534	396
559.52	82.44	0	102	c001	531	397
559.54	82.46	0	102	c001	529	398
559.56	82.48	0	102	c001	525	399
559.57	82.49	0	102	c001	521	400
559.59	82.51	0	102	c001	517	400
559.6	82.52	0	102	c001	511	400
559.62	82.54	0	102	c001	503	400
559.65	82.57	0	102	c001	495	400
559.66	82.58	0	102	c001	487	400
559.68	82.6	0	102	c001	480	400
559.7	82.62	0	102	c001	472	401
559.71	82.63	0	102	c001	466	401
559.73	82.65	0	102	c001	459	402
559.74	82.66	0	102	c001	453	402
559.76	82.68	0	102	c001	447	403
559.77	82.69	0	102	c001	441	403
559.79	82.71	0	102	c001	436	404
559.81	82.73	0	102	c001	431	405
559.82	82.74	0	102	c001	426	406
559.84	82.76	0	102	c001	422	407
559.85	82.77	0	102	c001	417	407
559.87	82.79	0	102	c001	412	408
559.88	82.8	0	102	c001	408	409
559.91	82.83	0	102	c001	403	410
559.93	82.85	0	102	c001	398	410
559.95	82.87	0	102	c001	390	410
559.96	82.88	0	102	c001	380	411
559.98	82.9	0	102	c001	370	410
559.99	82.91	0	102	c001	360	410
560.01	82.93	0	102	c001	350	410
560.02	82.94	0	102	c001	341	409
560.04	82.96	0	102	c001	332	409
560.05	82.97	0	102	c001	324	409
560.07	82.99	0	102	c001	316	409
560.09	83.01	0	102	c001	309	408
560.1	83.02	0	102	c001	302	408
560.13	83.05	0	102	c001	296	408
560.15	83.07	0	102	c001	291	408
560.16	83.08	0	102	c001	285	408
560.18	83.1	0	102	c001	280	408
560.2	83.12	0	102	c001	276	409
560.21	83.13	0	102	c001	272	409
560.23	83.15	0	102	c001	267	410
560.24	83.16	0	102	c001	261	411
560.26	83.18	0	102	c001	255	411
560.27	83.19	0	102	c001	247	411
560.29	83.21	0	102	c001	242	411
560.3	83.22	0	102	c001	237	411
560.32	83.24	0	102	c001	233	411
560.34	83.26	0	102	c001	228	411
560.35	83.27	0	102	c001	224	410
560.38	83.3	0	102	c001	222	410
560.4	83.32	0	102	c001	219	410
560.41	83.33	0	102	c001	217	410
560.43	83.35	0	102	c001	215	410
560.45	83.37	0	102	c001	212	410
560.46	83.38	0	102	c001	210	410
560.48	83.4	0	102	c001	207	410
560.49	83.41	0	102	c001	205	410
560.51	83.43	0	102	c001	203	410
560.52	83.44	0	102	c001	201	411
560.54	83.46	0	102	c001	199	411
560.55	83.47	0	102	c001	197	411
560.57	83.49	0	102	c001	195	411
560.59	83.51	0	102	c001	193	411
560.6	83.52	0	102	c001	191	412
560.63	83.55	0	102	c001	190	412
560.65	83.57	0	102	c001	188	412
560.66	83.58	0	102	c001	187	412
560.68	83.6	0	102	c001	185	413
560.69	83.61	0	102	c001	184	413
560.71	83.63	0	102	c001	182	413
560.73	83.65	0	102	c001	181	414
560.74	83.66	0	102	c001	179	414
560.76	83.68	0	102	c001	178	414
560.77	83.69	0	102	c001	176	414
560.79	83.71	0	102	c001	172	410
560.8	83.72	0	102	c001	167	409
560.82	83.74	0	102	c001	170	410
560.84	83.76	0	102	c001	173	410
560.85	83.77	0	102	c001	179	410
560.88	83.8	0	102	c001	190	411
560.9	83.82	0	102	c001	201	412
560.91	83.83	0	102	c001	210	413
560.93	83.85	0	102	c001	219	413
560.94	83.86	0	102	c001	227	413
560.96	83.88	0	102	c001	236	413
560.98	83.9	0	102	c001	243	413
560.99	83.91	0	102	c001	250	413
561.01	83.93	0	102	c001	258	413
561.02	83.94	0	102	c001	265	412
561.04	83.96	0	102	c001	271	412
561.05	83.97	0	102	c001	277	412
561.07	83.99	0	102	c001	283	412
561.08	84	0	102	c001	287	412
561.1	84.02	0	102	c001	291	412
561.13	84.05	0	102	c001	295	412
561.15	84.07	0	102	c001	299	412
561.16	84.08	0	102	c001	303	412
561.18	84.1	0	102	c001	307	412
561.19	84.11	0	102	c001	310	412
561.21	84.13	0	102	c001	314	413
561.23	84.15	0	102	c001	317	413
561.24	84.16	0	102	c001	320	413
561.26	84.18	0	102	c001	324	414
561.27	84.19	0	102	c001	327	414
561.29	84.21	0	102	c001	329	415
561.3	84.22	0	102	c001	332	415
561.32	84.24	0	102	c001	335	416
561.33	84.25	0	102	c001	338	416
561.37	84.29	0	102	c001	341	417
561.38	84.3	0	102	c001	345	417
561.4	84.32	0	102	c001	350	416
561.41	84.33	0	102	c001	358	416
561.43	84.35	0	102	c001	366	415
561.44	84.36	0	102	c001	373	415
561.46	84.38	0	102	c001	381	415
561.47	84.39	0	102	c001	387	415
561.49	84.41	0	102	c001	394	414
561.51	84.43	0	102	c001	401	414
561.52	84.44	0	102	c001	407	414
561.54	84.46	0	102	c001	412	414
561.55	84.47	0	102	c001	417	414
561.57	84.49	0	102	c001	422	414
561.58	84.5	0	102	c001	427	414
561.62	84.54	0	102	c001	432	415
561.63	84.55	0	102	c001	436	415
561.65	84.57	0	102	c001	440	415
561.66	84.58	0	102	c001	444	415
561.68	84.6	0	102	c001	448	415
561.69	84.61	0	102	c001	452	415
561.71	84.63	0	102	c001	455	415
561.72	84.64	0	102	c001	458	415
561.74	84.66	0	102	c001	462	415
561.76	84.68	0	102	c001	465	415
561.77	84.69	0	102	c001	468	416
561.79	84.71	0	102	c001	470	416
561.8	84.72	0	102	c001	473	416
561.82	84.74	0	102	c001	475	416
561.83	84.75	0	102	c001	478	416
561.86	84.78	0	102	c001	480	417
561.88	84.8	0	102	c001	483	417
561.9	84.82	0	102	c001	485	417
561.91	84.83	0	102	c001	487	418
561.93	84.85	0	102	c001	489	418
561.94	84.86	0	102	c001	491	418
561.96	84.88	0	102	c001	493	419
561.97	84.89	0	102	c001	495	419
561.99	84.91	0	102	c001	496	420
562.01	84.93	0	102	c001	498	420
562.02	84.94	0	102	c001	499	420
562.04	84.96	0	102	c001	501	421
562.05	84.97	0	102	c001	502	421
562.07	84.99	0	102	c001	504	422
562.08	85	0	102	c001	505	422
562.11	85.03	0	102	c001	507	423
562.13	85.05	0	102	c001	508	423
562.15	85.07	0	102	c001	510	424
562.16	85.08	0	102	c001	512	424
562.18	85.1	0	102	c001	512	424
562.19	85.11	0	102	c001	513	424
562.21	85.13	0	102	c001	516	423
562.22	85.14	0	102	c001	519	423
562.24	85.16	0	102	c001	522	422
562.25	85.17	0	102	c001	526	421
562.27	85.19	0	102	c001	530	420
562.29	85.21	0	102	c001	535	419
562.3	85.22	0	102	c001	538	418
562.33	85.25	0	102	c001	541	418
562.35	85.27	0	102	c001	543	417
562.36	85.28	0	102	c001	546	416
562.38	85.3	0	102	c001	549	416
562.4	85.32	0	102	c001	551	416
562.41	85.33	0	102	c001	553	415
562.43	85.35	0	102	c001	554	414
562.44	85.36	0	102	c001	554	414
562.46	85.38	0	102	c001	555	413
562.47	85.39	0	102	c001	558	412
562.49	85.41	0	102	c001	558	412
562.5	85.42	0	102	c001	556	412
562.52	85.44	0	102	c001	554	412
562.54	85.46	0	102	c001	552	412
562.55	85.47	0	102	c001	549	412
562.58	85.5	0	102	c001	545	412
562.6	85.52	0	102	c001	542	411
562.61	85.53	0	102	c001	539	411
562.63	85.55	0	102	c001	536	411
562.64	85.56	0	102	c001	533	411
562.66	85.58	0	102	c001	530	411
562.68	85.6	0	102	c001	528	411
562.69	85.61	0	102	c001	526	411
562.71	85.63	0	102	c001	523	411
562.72	85.64	0	102	c001	521	411
562.74	85.66	0	102	c001	519	411
562.75	85.67	0	102	c001	517	411
562.77	85.69	0	102	c001	515	411
562.79	85.71	0	102	c001	513	411
562.8	85.72	0	102	c001	510	411
562.83	85.75	0	102	c001	506	411
562.85	85.77	0	102	c001	501	411
562.86	85.78	0	102	c001	492	411
562.88	85.8	0	102	c001	484	411
562.89	85.81	0	102	c001	477	411
562.91	85.83	0	102	c001	469	411
562.93	85.85	0	102	c001	462	411
562.94	85.86	0	102	c001	455	411
562.96	85.88	0	102	c001	449	411
562.97	85.89	0	102	c001	443	411
562.99	85.91	0	102	c001	437	412
563	85.92	0	102	c001	432	412
563.02	85.94	0	102	c001	427	412
563.03	85.95	0	102	c001	422	412
563.05	85.97	0	102	c001	416	413
563.08	86	0	102	c001	412	413
563.1	86.02	0	102	c001	408	413
563.11	86.03	0	102	c001	403	414
563.13	86.05	0	102	c001	399	414
563.14	86.06	0	102	c001	395	414
563.16	86.08	0	102	c001	388	414
563.18	86.1	0	102	c001	380	413
563.19	86.11	0	102	c001	370	412
563.21	86.13	0	102	c001	361	412
563.22	86.14	0	102	c001	352	411
563.24	86.16	0	102	c001	345	410
563.25	86.17	0	102	c001	337	410
563.27	86.19	0	102	c001	330	409
563.28	86.2	0	102	c001	323	409
563.32	86.24	0	102	c001	316	409
563.33	86.25	0	102	c001	310	409
563.35	86.27	0	102	c001	304	408
563.36	86.28	0	102	c001	299	408
563.38	86.3	0	102	c001	293	408
563.39	86.31	0	102	c001	289	408
563.41	86.33	0	102	c001	285	408
563.42	86.34	0	102	c001	281	409
563.44	86.36	0	102	c001	277	409
563.46	86.38	0	102	c001	273	409
563.47	86.39	0	102	c001	269	410
563.49	86.41	0	102	c001	265	411
563.5	86.42	0	102	c001	261	411
563.52	86.44	0	102	c001	255	411
563.55	86.47	0	102	c001	249	411
563.57	86.49	0	102	c001	246	411
563.58	86.5	0	102	c001	242	412
563.6	86.52	0	102	c001	239	412
563.61	86.53	0	102	c001	236	412
563.63	86.55	0	102	c001	233	412
563.64	86.56	0	102	c001	229	412
563.66	86.58	0	102	c001	226	412
563.67	86.59	0	102	c001	224	412
563.69	86.61	0	102	c001	222	412
563.71	86.63	0	102	c001	220	412
563.72	86.64	0	102	c001	218	412
563.74	86.66	0	102	c001	217	412
563.75	86.67	0	102	c001	216	411
563.77	86.69	0	102	c001	214	411
563.8	86.72	0	102	c001	211	409
563.81	86.73	0	102	c001	209	408
563.83	86.75	0	102	c001	209	408
563.85	86.77	0	102	c001	209	408
563.86	86.78	0	102	c001	209	408
563.88	86.8	0	102	c001	209	408
563.89	86.81	0	102	c001	210	408
563.91	86.83	0	102	c001	210	408
563.92	86.84	0	102	c001	210	409
563.94	86.86	0	102	c001	210	409
563.96	86.88	0	102	c001	211	409
563.97	86.89	0	102	c001	212	409
563.99	86.91	0	102	c001	213	409
564	86.92	0	102	c001	214	409
564.02	86.94	0	102	c001	218	410
564.05	86.97	0	102	c001	221	411
564.06	86.98	0	102	c001	228	413
564.08	87	0	102	c001	233	415
564.1	87.02	0	102	c001	238	417
564.11	87.03	0	102	c001	242	418
564.13	87.05	0	102	c001	246	419
564.14	87.06	0	102	c001	249	420
564.16	87.08	0	102	c001	252	421
564.17	87.09	0	102	c001	254	421
564.19	87.11	0	102	c001	257	421
564.2	87.12	0	102	c001	260	421
564.22	87.14	0	102	c001	264	422
564.24	87.16	0	102	c001	268	422
564.25	87.17	0	102	c001	274	423
564.28	87.2	0	102	c001	279	424
564.3	87.22	0	102	c001	284	424
564.31	87.23	0	102	c001	289	423
564.33	87.25	0	102	c001	294	423
564.35	87.27	0	102	c001	298	422
564.36	87.28	0	102	c001	302	422
564.38	87.3	0	102	c001	307	422
564.39	87.31	0	102	c001	310	422
564.41	87.33	0	102	c001	314	422
564.42	87.34	0	102	c001	317	422
564.44	87.36	0	102	c001	320	422
564.45	87.37	0	102	c001	323	422
564.47	87.39	0	102	c001	326	422
564.49	87.41	0	102	c001	329	422
564.52	87.44	0	102	c001	332	422
564.53	87.45	0	102	c001	339	422
564.55	87.47	0	102	c001	346	421
564.56	87.48	0	102	c001	356	421
564.58	87.5	0	102	c001	364	420
564.59	87.51	0	102	c001	372	420
564.61	87.53	0	102	c001	380	420
564.63	87.55	0	102	c001	387	421
564.64	87.56	0	102	c001	394	421
564.66	87.58	0	102	c001	401	422
564.67	87.59	0	102	c001	407	422
564.69	87.61	0	102	c001	413	422
564.7	87.62	0	102	c001	418	423
564.72	87.64	0	102	c001	423	423
564.74	87.66	0	102	c001	428	423
564.77	87.69	0	102	c001	433	424
564.78	87.7	0	102	c001	437	424
564.8	87.72	0	102	c001	442	424
564.81	87.73	0	102	c001	445	423
564.83	87.75	0	102	c001	448	423
564.84	87.76	0	102	c001	453	421
564.86	87.78	0	102	c001	459	419
564.88	87.8	0	102	c001	463	418
564.89	87.81	0	102	c001	468	417
564.91	87.83	0	102	c001	472	416
564.92	87.84	0	102	c001	476	415
564.94	87.86	0	102	c001	479	415
564.95	87.87	0	102	c001	482	414
564.97	87.89	0	102	c001	485	414
564.98	87.9	0	102	c001	488	413
565.02	87.94	0	102	c001	490	413
565.03	87.95	0	102	c001	493	413
565.05	87.97	0	102	c001	495	413
565.06	87.98	0	102	c001	498	412
565.08	88	0	102	c001	500	412
565.09	88.01	0	102	c001	502	412
565.11	88.03	0	102	c001	505	412
565.13	88.05	0	102	c001	506	412
565.14	88.06	0	102	c001	508	412
565.16	88.08	0	102	c001	510	412
565.17	88.09	0	102	c001	512	412
565.19	88.11	0	102	c001	514	413
565.2	88.12	0	102	c001	516	413
565.22	88.14	0	102	c001	518	413
565.23	88.15	0	102	c001	521	412
565.27	88.19	0	102	c001	525	412
565.28	88.2	0	102	c001	530	412
565.3	88.22	0	102	c001	535	412
565.31	88.23	0	102	c001	540	412
565.33	88.25	0	102	c001	543	412
565.34	88.26	0	102	c001	547	411
565.36	88.28	0	102	c001	550	411
565.37	88.29	0	102	c001	553	411
565.39	88.31	0	102	c001	557	410
565.41	88.33	0	102	c001	558	410
565.42	88.34	0	102	c001	560	409
565.44	88.36	0	102	c001	561	409
565.45	88.37	0	102	c001	563	408
565.47	88.39	0	102	c001	564	407
565.5	88.42	0	102	c001	566	407
565.52	88.44	0	102	c001	567	407
565.53	88.45	0	102	c001	570	407
565.55	88.47	0	102	c001	571	407
565.56	88.48	0	102	c001	572	407
565.58	88.5	0	102	c001	573	407
565.59	88.51	0	102	c001	575	407
565.61	88.53	0	102	c001	576	407
565.62	88.54	0	102	c001	577	407
565.64	88.56	0	102	c001	577	407
565.66	88.58	0	102	c001	578	406
565.67	88.59	0	102	c001	579	407
565.69	88.61	0	102	c001	576	407
565.7	88.62	0	102	c001	574	407
565.72	88.64	0	102	c001	570	408
565.75	88.67	0	102	c001	565	409
565.76	88.68	0	102	c001	559	410
565.78	88.7	0	102	c001	555	411
565.8	88.72	0	102	c001	551	413
565.81	88.73	0	102	c001	547	414
565.83	88.75	0	102	c001	543	415
565.84	88.76	0	102	c001	539	416
565.86	88.78	0	102	c001	535	416
565.87	88.79	0	102	c001	532	417
565.89	88.81	0	102	c001	529	418
565.91	88.83	0	102	c001	525	419
565.92	88.84	0	102	c001	522	419
565.94	88.86	0	102	c001	519	420
565.95	88.87	0	102	c001	516	420
565.97	88.89	0	102	c001	513	421
566	88.92	0	102	c001	510	422
566.01	88.93	0	102	c001	508	422
566.03	88.95	0	102	c001	505	422
566.05	88.97	0	102	c001	500	421
566.06	88.98	0	102	c001	490	421
566.08	89	0	102	c001	480	421
566.09	89.01	0	102	c001	471	421
566.11	89.03	0	102	c001	462	421
566.12	89.04	0	102	c001	453	421
566.14	89.06	0	102	c001	445	421
566.15	89.07	0	102	c001	437	421
566.17	89.09	0	102	c001	430	421
566.19	89.11	0	102	c001	423	421
566.2	89.12	0	102	c001	417	421
566.23	89.15	0	102	c001	411	421
566.25	89.17	0	102	c001	405	421
566.26	89.18	0	102	c001	401	420
566.28	89.2	0	102	c001	395	420
566.3	89.22	0	102	c001	391	420
566.31	89.23	0	102	c001	386	420
566.33	89.25	0	102	c001	381	419
566.34	89.26	0	102	c001	378	419
566.36	89.28	0	102	c001	374	419
566.37	89.29	0	102	c001	370	419
566.39	89.31	0	102	c001	367	419
566.4	89.32	0	102	c001	364	419
566.42	89.34	0	102	c001	360	418
566.44	89.36	0	102	c001	357	418
566.47	89.39	0	102	c001	354	418
566.48	89.4	0	102	c001	352	418
566.5	89.42	0	102	c001	349	418
566.51	89.43	0	102	c001	346	419
566.53	89.45	0	102	c001	343	419
566.54	89.46	0	102	c001	336	418
566.56	89.48	0	102	c001	327	417
566.58	89.5	0	102	c001	319	416
566.59	89.51	0	102	c001	311	416
566.61	89.53	0	102	c001	303	415
566.62	89.54	0	102	c001	296	415
566.64	89.56	0	102	c001	290	414
566.65	89.57	0	102	c001	283	414
566.67	89.59	0	102	c001	278	414
566.69	89.61	0	102	c001	272	414
566.72	89.64	0	102	c001	266	415
566.73	89.65	0	102	c001	261	415
566.75	89.67	0	102	c001	255	415
566.76	89.68	0	102	c001	249	415
566.78	89.7	0	102	c001	244	415
566.79	89.71	0	102	c001	240	415
566.81	89.73	0	102	c001	236	415
566.83	89.75	0	102	c001	232	415
566.84	89.76	0	102	c001	228	415
566.86	89.78	0	102	c001	225	415
566.87	89.79	0	102	c001	221	415
566.89	89.81	0	102	c001	218	415
566.9	89.82	0	102	c001	215	415
566.92	89.84	0	102	c001	213	416
566.93	89.85	0	102	c001	210	416
566.97	89.89	0	102	c001	208	416
566.98	89.9	0	102	c001	205	417
567	89.92	0	102	c001	203	417
567.01	89.93	0	102	c001	200	417
567.03	89.95	0	102	c001	198	417
567.04	89.96	0	102	c001	195	418
567.06	89.98	0	102	c001	193	418
567.08	90	0	102	c001	191	418
567.09	90.01	0	102	c001	189	418
567.11	90.03	0	102	c001	187	418
567.12	90.04	0	102	c001	185	417
567.14	90.06	0	102	c001	182	416
567.15	90.07	0	102	c001	177	414
567.17	90.09	0	102	c001	172	412
567.2	90.12	0	102	c001	168	411
567.22	90.14	0	102	c001	165	410
567.23	90.15	0	102	c001	162	408
567.25	90.17	0	102	c001	161	408
567.26	90.18	0	102	c001	160	408
567.28	90.2	0	102	c001	160	407
567.29	90.21	0	102	c001	161	407
567.31	90.23	0	102	c001	161	406
567.32	90.24	0	102	c001	162	406
567.34	90.26	0	102	c001	162	406
567.36	90.28	0	102	c001	162	406
567.37	90.29	0	102	c001	163	406
567.39	90.31	0	102	c001	163	405
567.4	90.32	0	102	c001	164	405
567.42	90.34	0	102	c001	165	405
567.45	90.37	0	102	c001	167	404
567.47	90.39	0	102	c001	168	404
567.48	90.4	0	102	c001	170	403
567.5	90.42	0	102	c001	174	403
567.51	90.43	0	102	c001	179	403
567.53	90.45	0	102	c001	184	403
567.54	90.46	0	102	c001	188	402
567.56	90.48	0	102	c001	192	402
567.57	90.49	0	102	c001	195	402
567.59	90.51	0	102	c001	197	403
567.61	90.53	0	102	c001	200	403
567.62	90.54	0	102	c001	203	403
567.64	90.56	0	102	c001	205	404
567.65	90.57	0	102	c001	207	405
567.67	90.59	0	102	c001	211	406
567.68	90.6	0	102	c001	216	407
567.71	90.63	0	102	c001	227	408
567.73	90.65	0	102	c001	234	409
567.75	90.67	0	102	c001	244	410
567.76	90.68	0	102	c001	248	411
567.78	90.7	0	102	c001	254	411
567.79	90.71	0	102	c001	260	411
567.81	90.73	0	102	c001	268	411
567.82	90.74	0	102	c001	274	411
567.84	90.76	0	102	c001	279	412
567.86	90.78	0	102	c001	284	412
567.87	90.79	0	102	c001	289	413
567.89	90.81	0	102	c001	294	414
567.9	90.82	0	102	c001	300	415
567.92	90.84	0	102	c001	305	416
567.95	90.87	0	102	c001	310	417
567.96	90.88	0	102	c001	314	417
567.98	90.9	0	102	c001	319	418
568	90.92	0	102	c001	323	419
568.01	90.93	0	102	c001	327	420
568.03	90.95	0	102	c001	331	420
568.04	90.96	0	102	c001	335	421
568.06	90.98	0	102	c001	338	421
568.07	90.99	0	102	c001	342	422
568.09	91.01	0	102	c001	345	422
568.1	91.02	0	102	c001	348	422
568.12	91.04	0	102	c001	351	422
568.14	91.06	0	102	c001	354	423
568.15	91.07	0	102	c001	356	423
568.18	91.1	0	102	c001	359	423
568.2	91.12	0	102	c001	361	423
568.21	91.13	0	102	c001	364	423
568.23	91.15	0	102	c001	367	422
568.25	91.17	0	102	c001	372	421
568.26	91.18	0	102	c001	379	420
568.28	91.2	0	102	c001	386	418
568.29	91.21	0	102	c001	394	417
568.31	91.23	0	102	c001	403	416
568.32	91.24	0	102	c001	410	415
568.34	91.26	0	102	c001	417	414
568.35	91.27	0	102	c001	423	413
568.37	91.29	0	102	c001	429	413
568.39	91.31	0	102	c001	434	413
568.42	91.34	0	102	c001	439	413
568.43	91.35	0	102	c001	445	412
568.45	91.37	0	102	c001	449	412
568.46	91.38	0	102	c001	454	412
568.48	91.4	0	102	c001	459	412
568.49	91.41	0	102	c001	463	413
568.51	91.43	0	102	c001	467	413
568.53	91.45	0	102	c001	471	413
568.54	91.46	0	102	c001	475	413
568.56	91.48	0	102	c001	479	413
568.57	91.49	0	102	c001	482	413
568.59	91.51	0	102	c001	486	413
568.6	91.52	0	102	c001	489	414
568.62	91.54	0	102	c001	492	414
568.64	91.56	0	102	c001	495	414
568.67	91.59	0	102	c001	498	414
568.68	91.6	0	102	c001	501	415
568.7	91.62	0	102	c001	504	415
568.71	91.63	0	102	c001	507	415
568.73	91.65	0	102	c001	509	416
568.74	91.66	0	102	c001	512	416
568.76	91.68	0	102	c001	514	417
568.78	91.7	0	102	c001	517	417
568.79	91.71	0	102	c001	519	417
568.81	91.73	0	102	c001	521	418
568.82	91.74	0	102	c001	523	418
568.84	91.76	0	102	c001	525	418
568.85	91.77	0	102	c001	527	419
568.87	91.79	0	102	c001	528	418
568.88	91.8	0	102	c001	529	418
568.92	91.84	0	102	c001	532	418
568.93	91.85	0	102	c001	534	417
568.95	91.87	0	102	c001	534	416
568.96	91.88	0	102	c001	533	415
568.98	91.9	0	102	c001	533	415
568.99	91.91	0	102	c001	532	415
569.01	91.93	0	102	c001	531	415
569.03	91.95	0	102	c001	530	415
569.04	91.96	0	102	c001	529	415
569.06	91.98	0	102	c001	528	415
569.07	91.99	0	102	c001	527	414
569.09	92.01	0	102	c001	526	414
569.1	92.02	0	102	c001	525	414
569.12	92.04	0	102	c001	524	415
569.15	92.07	0	102	c001	523	415
569.17	92.09	0	102	c001	522	415
569.18	92.1	0	102	c001	522	415
569.2	92.12	0	102	c001	521	415
569.21	92.13	0	102	c001	520	415
569.23	92.15	0	102	c001	519	415
569.24	92.16	0	102	c001	516	415
569.26	92.18	0	102	c001	514	415
569.27	92.19	0	102	c001	513	415
569.29	92.21	0	102	c001	511	414
569.31	92.23	0	102	c001	508	414
569.32	92.24	0	102	c001	504	414
569.34	92.26	0	102	c001	500	413
569.35	92.27	0	102	c001	496	413
569.37	92.29	0	102	c001	493	413
569.38	92.3	0	102	c001	490	412
569.42	92.34	0	102	c001	486	412
569.43	92.35	0	102	c001	482	411
569.45	92.37	0	102	c001	478	411
569.46	92.38	0	102	c001	471	410
569.48	92.4	0	102	c001	463	409
569.49	92.41	0	102	c001	456	409
569.51	92.43	0	102	c001	449	409
569.52	92.44	0	102	c001	442	409
569.54	92.46	0	102	c001	436	409
569.56	92.48	0	102	c001	430	409
569.57	92.49	0	102	c001	424	409
569.59	92.51	0	102	c001	419	409
569.6	92.52	0	102	c001	413	409
569.62	92.54	0	102	c001	409	410
569.63	92.55	0	102	c001	404	410
569.66	92.58	0	102	c001	399	410
569.68	92.6	0	102	c001	395	411
569.7	92.62	0	102	c001	390	411
569.71	92.63	0	102	c001	386	412
569.73	92.65	0	102	c001	382	412
569.74	92.66	0	102	c001	379	413
569.76	92.68	0	102	c001	375	413
569.77	92.69	0	102	c001	371	414
569.79	92.71	0	102	c001	368	414
569.81	92.73	0	102	c001	364	415
569.82	92.74	0	102	c001	361	416
569.84	92.76	0	102	c001	357	416
569.85	92.77	0	102	c001	355	417
569.87	92.79	0	102	c001	352	418
569.9	92.82	0	102	c001	349	418
569.91	92.83	0	102	c001	347	419
569.93	92.85	0	102	c001	343	419
569.95	92.87	0	102	c001	338	419
569.96	92.88	0	102	c001	331	418
569.98	92.9	0	102	c001	323	417
569.99	92.91	0	102	c001	314	415
570.01	92.93	0	102	c001	305	414
570.02	92.94	0	102	c001	298	414
570.04	92.96	0	102	c001	291	413
570.05	92.97	0	102	c001	284	413
570.07	92.99	0	102	c001	279	413
570.09	93.01	0	102	c001	273	412
570.1	93.02	0	102	c001	267	413
570.13	93.05	0	102	c001	261	413
570.15	93.07	0	102	c001	255	413
570.16	93.08	0	102	c001	249	413
570.18	93.1	0	102	c001	244	412
570.2	93.12	0	102	c001	239	412
570.21	93.13	0	102	c001	234	412
570.23	93.15	0	102	c001	228	412
570.24	93.16	0	102	c001	224	411
570.26	93.18	0	102	c001	221	411
570.27	93.19	0	102	c001	218	411
570.29	93.21	0	102	c001	215	411
570.3	93.22	0	102	c001	211	410
570.32	93.24	0	102	c001	208	410
570.34	93.26	0	102	c001	206	410
570.35	93.27	0	102	c001	203	410
570.38	93.3	0	102	c001	200	410
570.4	93.32	0	102	c001	198	410
570.41	93.33	0	102	c001	195	410
570.43	93.35	0	102	c001	193	410
570.44	93.36	0	102	c001	191	410
570.46	93.38	0	102	c001	189	410
570.48	93.4	0	102	c001	186	410
570.49	93.41	0	102	c001	184	410
570.51	93.43	0	102	c001	183	410
570.52	93.44	0	102	c001	181	411
570.54	93.46	0	102	c001	179	411
570.55	93.47	0	102	c001	178	411
570.57	93.49	0	102	c001	176	411
570.59	93.51	0	102	c001	173	410
570.62	93.54	0	102	c001	170	409
570.63	93.55	0	102	c001	166	408
570.65	93.57	0	102	c001	163	407
570.66	93.58	0	102	c001	161	406
570.68	93.6	0	102	c001	159	405
570.69	93.61	0	102	c001	157	404
570.71	93.63	0	102	c001	155	403
570.73	93.65	0	102	c001	153	403
570.74	93.66	0	102	c001	152	402
570.76	93.68	0	102	c001	150	402
570.77	93.69	0	102	c001	147	401
570.79	93.71	0	102	c001	144	399
570.8	93.72	0	102	c001	141	399
570.82	93.74	0	102	c001	139	398
570.83	93.75	0	102	c001	134	396
570.87	93.79	0	102	c001	130	396
570.88	93.8	0	102	c001	125	395
570.9	93.82	0	102	c001	122	394
570.91	93.83	0	102	c001	119	393
570.93	93.85	0	102	c001	115	393
570.94	93.86	0	102	c001	112	392
570.96	93.88	0	102	c001	110	392
570.98	93.9	0	102	c001	107	391
570.99	93.91	0	102	c001	105	391
571.01	93.93	0	102	c001	103	390
571.02	93.94	0	102	c001	101	389
571.04	93.96	0	102	c001	99	388
571.05	93.97	0	102	c001	98	387
571.07	93.99	0	102	c001	101	387
571.1	94.02	0	102	c001	104	387
571.12	94.04	0	102	c001	108	387
571.13	94.05	0	102	c001	112	387
571.15	94.07	0	102	c001	116	388
571.16	94.08	0	102	c001	121	388
571.18	94.1	0	102	c001	125	388
571.19	94.11	0	102	c001	129	389
571.21	94.13	0	102	c001	132	389
571.22	94.14	0	102	c001	135	389
571.24	94.16	0	102	c001	138	390
571.26	94.18	0	102	c001	141	390
571.27	94.19	0	102	c001	144	391
571.29	94.21	0	102	c001	146	391
571.3	94.22	0	102	c001	149	391
571.32	94.24	0	102	c001	151	392
571.35	94.27	0	102	c001	154	392
571.37	94.29	0	102	c001	156	393
571.38	94.3	0	102	c001	158	393
571.4	94.32	0	102	c001	160	393
571.41	94.33	0	102	c001	163	394
571.43	94.35	0	102	c001	167	395
571.44	94.36	0	102	c001	171	395
571.46	94.38	0	102	c001	178	396
571.47	94.39	0	102	c001	185	396
571.49	94.41	0	102	c001	191	397
571.51	94.43	0	102	c001	195	397
571.52	94.44	0	102	c001	199	397
571.54	94.46	0	102	c001	202	397
571.55	94.47	0	102	c001	202	398
571.57	94.49	0	102	c001	202	399
571.6	94.52	0	102	c001	204	400
571.61	94.53	0	102	c001	256	401
571.63	94.55	0	102	c001	259	402
571.65	94.57	0	102	c001	262	402
571.66	94.58	0	102	c001	265	403
571.68	94.6	0	102	c001	268	404
571.69	94.61	0	102	c001	270	405
571.71	94.63	0	102	c001	273	406
571.72	94.64	0	102	c001	276	406
571.74	94.66	0	102	c001	279	407
571.76	94.68	0	102	c001	281	408
571.77	94.69	0	102	c001	284	408
571.79	94.71	0	102	c001	286	409
571.8	94.72	0	102	c001	289	410
571.83	94.75	0	102	c001	291	410
571.85	94.77	0	102	c001	292	411
571.86	94.78	0	102	c001	295	412
571.88	94.8	0	102	c001	297	412
571.9	94.82	0	102	c001	300	413
571.91	94.83	0	102	c001	302	413
571.93	94.85	0	102	c001	304	414
571.94	94.86	0	102	c001	306	415
571.96	94.88	0	102	c001	309	416
571.97	94.89	0	102	c001	311	416
571.99	94.91	0	102	c001	313	416
572	94.92	0	102	c001	317	415
572.02	94.94	0	102	c001	324	414
572.04	94.96	0	102	c001	332	413
572.05	94.97	0	102	c001	340	413
572.08	95	0	102	c001	347	412
572.1	95.02	0	102	c001	354	412
572.11	95.03	0	102	c001	362	411
572.13	95.05	0	102	c001	368	411
572.15	95.07	0	102	c001	374	411
572.16	95.08	0	102	c001	380	411
572.18	95.1	0	102	c001	385	411
572.19	95.11	0	102	c001	391	411
572.21	95.13	0	102	c001	396	411
572.22	95.14	0	102	c001	401	411
572.24	95.16	0	102	c001	405	411
572.25	95.17	0	102	c001	411	411
572.27	95.19	0	102	c001	415	411
572.29	95.21	0	102	c001	419	412
572.3	95.22	0	102	c001	423	412
572.33	95.25	0	102	c001	426	412
572.35	95.27	0	102	c001	430	412
572.36	95.28	0	102	c001	434	413
572.38	95.3	0	102	c001	437	413
572.39	95.31	0	102	c001	441	413
572.41	95.33	0	102	c001	444	414
572.43	95.35	0	102	c001	447	414
572.44	95.36	0	102	c001	450	414
572.46	95.38	0	102	c001	453	415
572.47	95.39	0	102	c001	455	415
572.49	95.41	0	102	c001	458	416
572.5	95.42	0	102	c001	461	416
572.52	95.44	0	102	c001	463	416
572.54	95.46	0	102	c001	466	417
572.55	95.47	0	102	c001	469	417
572.58	95.5	0	102	c001	472	416
572.6	95.52	0	102	c001	475	415
572.61	95.53	0	102	c001	478	415
572.63	95.55	0	102	c001	481	414
572.64	95.56	0	102	c001	483	414
572.66	95.58	0	102	c001	484	413
572.68	95.6	0	102	c001	486	413
572.69	95.61	0	102	c001	487	413
572.71	95.63	0	102	c001	488	413
572.72	95.64	0	102	c001	489	413
572.74	95.66	0	102	c001	489	413
572.75	95.67	0	102	c001	490	413
572.77	95.69	0	102	c001	491	413
572.78	95.7	0	102	c001	491	413
572.82	95.74	0	102	c001	492	413
572.83	95.75	0	102	c001	492	413
572.85	95.77	0	102	c001	493	413
572.86	95.78	0	102	c001	493	414
572.88	95.8	0	102	c001	493	414
572.89	95.81	0	102	c001	493	414
572.91	95.83	0	102	c001	493	414
572.93	95.85	0	102	c001	493	413
572.94	95.86	0	102	c001	492	412
572.96	95.88	0	102	c001	491	411
572.97	95.89	0	102	c001	490	411
572.99	95.91	0	102	c001	488	411
573	95.92	0	102	c001	486	411
573.02	95.94	0	102	c001	482	411
573.05	95.97	0	102	c001	479	411
573.07	95.99	0	102	c001	475	411
573.08	96	0	102	c001	472	412
573.1	96.02	0	102	c001	469	412
573.11	96.03	0	102	c001	466	412
573.13	96.05	0	102	c001	464	413
573.14	96.06	0	102	c001	461	413
573.16	96.08	0	102	c001	458	414
573.17	96.09	0	102	c001	456	414
573.19	96.11	0	102	c001	454	415
573.21	96.13	0	102	c001	452	415
573.22	96.14	0	102	c001	450	415
573.24	96.16	0	102	c001	448	416
573.25	96.17	0	102	c001	446	416
573.27	96.19	0	102	c001	443	417
573.28	96.2	0	102	c001	442	417
573.32	96.24	0	102	c001	440	418
573.33	96.25	0	102	c001	438	419
573.35	96.27	0	102	c001	436	419
573.36	96.28	0	102	c001	435	420
573.38	96.3	0	102	c001	433	420
573.39	96.31	0	102	c001	431	420
573.41	96.33	0	102	c001	428	421
573.42	96.34	0	102	c001	423	420
573.44	96.36	0	102	c001	418	419
573.46	96.38	0	102	c001	410	418
573.47	96.39	0	102	c001	403	417
573.49	96.41	0	102	c001	396	416
573.5	96.42	0	102	c001	390	416
573.52	96.44	0	102	c001	383	415
573.55	96.47	0	102	c001	378	415
573.56	96.48	0	102	c001	372	414
573.58	96.5	0	102	c001	367	414
573.6	96.52	0	102	c001	362	414
573.61	96.53	0	102	c001	357	414
573.63	96.55	0	102	c001	353	414
573.64	96.56	0	102	c001	348	414
573.66	96.58	0	102	c001	344	413
573.67	96.59	0	102	c001	340	414
573.69	96.61	0	102	c001	337	414
573.71	96.63	0	102	c001	333	414
573.72	96.64	0	102	c001	329	414
573.74	96.66	0	102	c001	326	414
573.75	96.67	0	102	c001	322	414
573.78	96.7	0	102	c001	319	415
573.8	96.72	0	102	c001	316	415
573.81	96.73	0	102	c001	313	415
573.83	96.75	0	102	c001	310	416
573.85	96.77	0	102	c001	308	416
573.86	96.78	0	102	c001	305	417
573.88	96.8	0	102	c001	303	417
573.89	96.81	0	102	c001	301	417
573.91	96.83	0	102	c001	298	418
573.92	96.84	0	102	c001	296	418
573.94	96.86	0	102	c001	295	418
573.95	96.87	0	102	c001	293	417
573.97	96.89	0	102	c001	289	415
573.99	96.91	0	102	c001	286	413
574	96.92	0	102	c001	285	412
574.03	96.95	0	102	c001	284	411
574.05	96.97	0	102	c001	284	411
574.06	96.98	0	102	c001	284	411
574.08	97	0	102	c001	283	411
574.1	97.02	0	102	c001	283	410
574.11	97.03	0	102	c001	283	410
574.13	97.05	0	102	c001	283	410
574.14	97.06	0	102	c001	283	409
574.16	97.08	0	102	c001	283	408
574.17	97.09	0	102	c001	284	407
574.19	97.11	0	102	c001	284	407
574.2	97.12	0	102	c001	286	407
574.22	97.14	0	102	c001	287	406
574.24	97.16	0	102	c001	289	406
574.25	97.17	0	102	c001	291	406
574.28	97.2	0	102	c001	295	406
574.3	97.22	0	102	c001	298	406
574.31	97.23	0	102	c001	302	407
574.33	97.25	0	102	c001	307	407
574.34	97.26	0	102	c001	310	408
574.36	97.28	0	102	c001	314	409
574.38	97.3	0	102	c001	318	409
574.39	97.31	0	102	c001	321	410
574.41	97.33	0	102	c001	325	411
574.42	97.34	0	102	c001	327	411
574.44	97.36	0	102	c001	330	412
574.45	97.37	0	102	c001	333	412
574.47	97.39	0	102	c001	335	413
574.49	97.41	0	102	c001	338	413
574.52	97.44	0	102	c001	341	414
574.53	97.45	0	102	c001	343	414
574.55	97.47	0	102	c001	345	415
574.56	97.48	0	102	c001	348	415
574.58	97.5	0	102	c001	350	416
574.59	97.51	0	102	c001	352	416
574.61	97.53	0	102	c001	354	417
574.63	97.55	0	102	c001	356	417
574.64	97.56	0	102	c001	357	418
574.66	97.58	0	102	c001	359	419
574.67	97.59	0	102	c001	360	419
574.69	97.61	0	102	c001	362	420
574.7	97.62	0	102	c001	365	420
574.72	97.64	0	102	c001	371	418
574.73	97.65	0	102	c001	380	417
574.77	97.69	0	102	c001	388	417
574.78	97.7	0	102	c001	397	416
574.8	97.72	0	102	c001	405	416
574.81	97.73	0	102	c001	412	416
574.83	97.75	0	102	c001	419	416
574.84	97.76	0	102	c001	425	416
574.86	97.78	0	102	c001	431	416
574.88	97.8	0	102	c001	437	416
574.89	97.81	0	102	c001	442	416
574.91	97.83	0	102	c001	447	416
574.92	97.84	0	102	c001	452	417
574.94	97.86	0	102	c001	457	417
574.95	97.87	0	102	c001	460	416
574.97	97.89	0	102	c001	463	416
574.98	97.9	0	102	c001	466	415
575.02	97.94	0	102	c001	465	414
575.03	97.95	0	102	c001	463	414
575.05	97.97	0	102	c001	461	413
575.06	97.98	0	102	c001	460	413
575.08	98	0	102	c001	458	413
575.09	98.01	0	102	c001	456	413
575.11	98.03	0	102	c001	454	413
575.12	98.04	0	102	c001	453	412
575.14	98.06	0	102	c001	451	412
575.16	98.08	0	102	c001	450	412
575.17	98.09	0	102	c001	450	412
575.19	98.11	0	102	c001	449	412
575.2	98.12	0	102	c001	448	412
575.22	98.14	0	102	c001	446	412
575.25	98.17	0	102	c001	443	412
575.27	98.19	0	102	c001	442	412
575.28	98.2	0	102	c001	440	412
575.3	98.22	0	102	c001	438	411
575.31	98.23	0	102	c001	434	412
575.33	98.25	0	102	c001	428	412
575.34	98.26	0	102	c001	423	412
575.36	98.28	0	102	c001	419	412
575.37	98.29	0	102	c001	415	412
575.39	98.31	0	102	c001	410	413
575.41	98.33	0	102	c001	407	413
575.42	98.34	0	102	c001	403	413
575.44	98.36	0	102	c001	400	413
575.45	98.37	0	102	c001	397	413
575.47	98.39	0	102	c001	394	413
575.5	98.42	0	102	c001	391	413
575.51	98.43	0	102	c001	388	414
575.53	98.45	0	102	c001	385	414
575.55	98.47	0	102	c001	383	414
575.56	98.48	0	102	c001	381	414
575.58	98.5	0	102	c001	378	414
575.59	98.51	0	102	c001	376	415
575.61	98.53	0	102	c001	374	415
575.62	98.54	0	102	c001	372	415
575.64	98.56	0	102	c001	370	415
575.66	98.58	0	102	c001	368	415
575.67	98.59	0	102	c001	366	414
575.69	98.61	0	102	c001	363	412
575.7	98.62	0	102	c001	363	410
575.73	98.65	0	102	c001	364	410
575.75	98.67	0	102	c001	365	409
575.76	98.68	0	102	c001	366	408
575.78	98.7	0	102	c001	368	407
575.8	98.72	0	102	c001	371	406
575.81	98.73	0	102	c001	372	406
575.83	98.75	0	102	c001	374	406
575.84	98.76	0	102	c001	378	406
575.86	98.78	0	102	c001	383	407
575.87	98.79	0	102	c001	387	407
575.89	98.81	0	102	c001	392	408
575.9	98.82	0	102	c001	395	409
575.92	98.84	0	102	c001	399	409
575.94	98.86	0	102	c001	402	410
575.95	98.87	0	102	c001	405	410
575.98	98.9	0	102	c001	408	411
576	98.92	0	102	c001	411	411
576.01	98.93	0	102	c001	414	411
576.03	98.95	0	102	c001	416	412
576.05	98.97	0	102	c001	419	412
576.06	98.98	0	102	c001	421	412
576.08	99	0	102	c001	424	413
576.09	99.01	0	102	c001	426	413
576.11	99.03	0	102	c001	428	414
576.12	99.04	0	102	c001	430	414
576.14	99.06	0	102	c001	432	415
576.15	99.07	0	102	c001	434	415
576.17	99.09	0	102	c001	436	415
576.19	99.11	0	102	c001	438	416
576.2	99.12	0	102	c001	440	417
576.23	99.15	0	102	c001	441	417
576.25	99.17	0	102	c001	444	417
576.26	99.18	0	102	c001	447	417
576.28	99.2	0	102	c001	450	417
576.29	99.21	0	102	c001	456	417
576.31	99.23	0	102	c001	460	416
576.33	99.25	0	102	c001	465	416
576.34	99.26	0	102	c001	469	416
576.36	99.28	0	102	c001	473	415
576.37	99.29	0	102	c001	477	415
576.39	99.31	0	102	c001	480	415
576.4	99.32	0	102	c001	483	415
576.42	99.34	0	102	c001	486	415
576.44	99.36	0	102	c001	489	415
576.47	99.39	0	102	c001	492	415
576.48	99.4	0	102	c001	495	415
576.5	99.42	0	102	c001	497	415
576.51	99.43	0	102	c001	499	415
576.53	99.45	0	102	c001	502	415
576.54	99.46	0	102	c001	504	415
576.56	99.48	0	102	c001	506	415
576.58	99.5	0	102	c001	508	415
576.59	99.51	0	102	c001	510	416
576.61	99.53	0	102	c001	512	416
576.62	99.54	0	102	c001	514	416
576.64	99.56	0	102	c001	515	416
576.65	99.57	0	102	c001	518	417
576.67	99.59	0	102	c001	519	417
576.68	99.6	0	102	c001	520	417
576.72	99.64	0	102	c001	522	417
576.73	99.65	0	102	c001	523	418
576.75	99.67	0	102	c001	524	418
576.76	99.68	0	102	c001	526	418
576.78	99.7	0	102	c001	527	417
576.79	99.71	0	102	c001	528	417
576.81	99.73	0	102	c001	530	417
576.83	99.75	0	102	c001	530	417
576.84	99.76	0	102	c001	528	416
576.86	99.78	0	102	c001	527	416
576.87	99.79	0	102	c001	526	416
576.89	99.81	0	102	c001	525	416
576.9	99.82	0	102	c001	524	416
576.92	99.84	0	102	c001	522	415
576.93	99.85	0	102	c001	522	415
576.97	99.89	0	102	c001	521	415
576.98	99.9	0	102	c001	520	415
577	99.92	0	102	c001	519	415
577.01	99.93	0	102	c001	518	415
577.03	99.95	0	102	c001	518	415
577.04	99.96	0	102	c001	517	415
577.06	99.98	0	102	c001	517	415
577.07	99.99	0	102	c001	516	415
577.09	100.01	0	102	c001	516	416
577.11	100.03	0	102	c001	515	416
577.12	100.04	0	102	c001	514	416
577.14	100.06	0	102	c001	512	416
577.15	100.07	0	102	c001	512	415
577.17	100.09	0	102	c001	511	415
577.18	100.1	0	102	c001	510	415
577.22	100.14	0	102	c001	508	415
577.23	100.15	0	102	c001	506	415
577.25	100.17	0	102	c001	504	414
577.26	100.18	0	102	c001	501	414
577.28	100.2	0	102	c001	498	414
577.29	100.21	0	102	c001	497	413
577.31	100.23	0	102	c001	495	413
577.32	100.24	0	102	c001	493	413
577.34	100.26	0	102	c001	491	412
577.36	100.28	0	102	c001	490	412
577.37	100.29	0	102	c001	488	412
577.39	100.31	0	102	c001	487	412
577.4	100.32	0	102	c001	485	412
577.42	100.34	0	102	c001	483	411
577.45	100.37	0	102	c001	481	410
577.46	100.38	0	102	c001	478	409
577.48	100.4	0	102	c001	473	409
577.5	100.42	0	102	c001	468	408
577.51	100.43	0	102	c001	462	407
577.53	100.45	0	102	c001	457	407
577.54	100.46	0	102	c001	453	407
577.56	100.48	0	102	c001	448	407
577.57	100.49	0	102	c001	444	407
577.59	100.51	0	102	c001	439	407
577.61	100.53	0	102	c001	435	407
577.62	100.54	0	102	c001	432	407
577.64	100.56	0	102	c001	428	407
577.65	100.57	0	102	c001	425	407
577.68	100.6	0	102	c001	421	407
577.7	100.62	0	102	c001	418	407
577.71	100.63	0	102	c001	415	408
577.73	100.65	0	102	c001	412	408
577.75	100.67	0	102	c001	409	408
577.76	100.68	0	102	c001	407	409
577.78	100.7	0	102	c001	404	409
577.79	100.71	0	102	c001	402	409
577.81	100.73	0	102	c001	400	410
577.82	100.74	0	102	c001	397	410
577.84	100.76	0	102	c001	393	410
577.85	100.77	0	102	c001	391	410
577.87	100.79	0	102	c001	390	409
577.89	100.81	0	102	c001	387	407
577.9	100.82	0	102	c001	387	406
577.93	100.85	0	102	c001	389	405
577.95	100.87	0	102	c001	391	404
577.96	100.88	0	102	c001	392	403
577.98	100.9	0	102	c001	393	403
578	100.92	0	102	c001	395	402
578.01	100.93	0	102	c001	398	402
578.03	100.95	0	102	c001	402	401
578.04	100.96	0	102	c001	406	400
578.06	100.98	0	102	c001	408	400
578.07	100.99	0	102	c001	412	399
578.09	101.01	0	102	c001	415	399
578.1	101.02	0	102	c001	420	399
578.12	101.04	0	102	c001	424	399
578.14	101.06	0	102	c001	428	399
578.15	101.07	0	102	c001	431	399
578.18	101.1	0	102	c001	435	399
578.2	101.12	0	102	c001	438	400
578.21	101.13	0	102	c001	441	400
578.23	101.15	0	102	c001	443	400
578.24	101.16	0	102	c001	446	400
578.26	101.18	0	102	c001	448	401
578.28	101.2	0	102	c001	451	401
578.29	101.21	0	102	c001	453	401
578.31	101.23	0	102	c001	455	402
578.32	101.24	0	102	c001	457	402
578.34	101.26	0	102	c001	459	402
578.35	101.27	0	102	c001	460	403
578.37	101.29	0	102	c001	462	404
578.39	101.31	0	102	c001	464	404
578.42	101.34	0	102	c001	466	405
578.43	101.35	0	102	c001	467	405
578.45	101.37	0	102	c001	469	406
578.46	101.38	0	102	c001	470	407
578.48	101.4	0	102	c001	472	407
578.49	101.41	0	102	c001	473	408
578.51	101.43	0	102	c001	475	409
578.53	101.45	0	102	c001	476	410
578.54	101.46	0	102	c001	478	411
578.56	101.48	0	102	c001	479	411
578.57	101.49	0	102	c001	480	411
578.59	101.51	0	102	c001	480	412
578.6	101.52	0	102	c001	480	411
578.62	101.54	0	102	c001	481	411
578.63	101.55	0	102	c001	482	411
578.67	101.59	0	102	c001	484	410
578.68	101.6	0	102	c001	484	409
578.7	101.62	0	102	c001	485	408
578.71	101.63	0	102	c001	485	407
578.73	101.65	0	102	c001	485	407
578.74	101.66	0	102	c001	485	407
578.76	101.68	0	102	c001	484	406
578.78	101.7	0	102	c001	483	406
578.79	101.71	0	102	c001	482	406
578.81	101.73	0	102	c001	480	406
578.82	101.74	0	102	c001	477	406
578.84	101.76	0	102	c001	475	406
578.85	101.77	0	102	c001	472	406
578.87	101.79	0	102	c001	469	406
578.88	101.8	0	102	c001	466	406
578.92	101.84	0	102	c001	464	405
578.93	101.85	0	102	c001	461	406
578.95	101.87	0	102	c001	459	406
578.96	101.88	0	102	c001	455	405
578.98	101.9	0	102	c001	451	405
578.99	101.91	0	102	c001	445	404
579.01	101.93	0	102	c001	437	404
579.02	101.94	0	102	c001	429	404
579.04	101.96	0	102	c001	422	404
579.06	101.98	0	102	c001	416	404
579.07	101.99	0	102	c001	410	404
579.09	102.01	0	102	c001	404	404
579.1	102.02	0	102	c001	399	404
579.12	102.04	0	102	c001	393	404
579.15	102.07	0	102	c001	388	404
579.17	102.09	0	102	c001	383	405
579.18	102.1	0	102	c001	379	405
579.2	102.12	0	102	c001	374	405
579.21	102.13	0	102	c001	370	405
579.23	102.15	0	102	c001	366	406
579.24	102.16	0	102	c001	362	406
579.26	102.18	0	102	c001	359	406
579.27	102.19	0	102	c001	355	407
579.29	102.21	0	102	c001	352	407
579.31	102.23	0	102	c001	349	407
579.32	102.24	0	102	c001	346	408
579.34	102.26	0	102	c001	343	408
579.35	102.27	0	102	c001	340	408
579.38	102.3	0	102	c001	337	409
579.4	102.32	0	102	c001	335	409
579.41	102.33	0	102	c001	332	409
579.43	102.35	0	102	c001	330	409
579.45	102.37	0	102	c001	327	408
579.46	102.38	0	102	c001	325	406
579.48	102.4	0	102	c001	327	405
579.49	102.41	0	102	c001	329	405
579.51	102.43	0	102	c001	330	404
579.52	102.44	0	102	c001	332	404
579.54	102.46	0	102	c001	333	403
579.56	102.48	0	102	c001	336	403
579.57	102.49	0	102	c001	340	403
579.59	102.51	0	102	c001	343	403
579.6	102.52	0	102	c001	346	403
579.63	102.55	0	102	c001	351	403
579.65	102.57	0	102	c001	355	403
579.66	102.58	0	102	c001	359	403
579.68	102.6	0	102	c001	363	403
579.7	102.62	0	102	c001	366	404
579.71	102.63	0	102	c001	370	404
579.73	102.65	0	102	c001	375	404
579.74	102.66	0	102	c001	380	404
579.76	102.68	0	102	c001	387	404
579.77	102.69	0	102	c001	393	404
579.79	102.71	0	102	c001	399	404
579.8	102.72	0	102	c001	405	405
579.82	102.74	0	102	c001	410	406
579.84	102.76	0	102	c001	416	406
579.85	102.77	0	102	c001	420	407
579.88	102.8	0	102	c001	425	408
579.9	102.82	0	102	c001	429	408
579.91	102.83	0	102	c001	433	409
579.93	102.85	0	102	c001	437	409
579.95	102.87	0	102	c001	440	409
579.96	102.88	0	102	c001	443	410
579.98	102.9	0	102	c001	447	410
579.99	102.91	0	102	c001	450	410
580.01	102.93	0	102	c001	452	411
580.02	102.94	0	102	c001	455	411
580.04	102.96	0	102	c001	458	411
580.05	102.97	0	102	c001	460	412
580.07	102.99	0	102	c001	463	412
580.09	103.01	0	102	c001	465	413
580.1	103.02	0	102	c001	467	413
580.13	103.05	0	102	c001	469	413
580.15	103.07	0	102	c001	471	414
580.16	103.08	0	102	c001	473	414
580.18	103.1	0	102	c001	475	414
580.19	103.11	0	102	c001	477	415
580.21	103.13	0	102	c001	479	415
580.23	103.15	0	102	c001	480	416
580.24	103.16	0	102	c001	482	416
580.26	103.18	0	102	c001	483	417
580.27	103.19	0	102	c001	485	417
580.29	103.21	0	102	c001	486	418
580.3	103.22	0	102	c001	488	418
580.32	103.24	0	102	c001	489	418
580.34	103.26	0	102	c001	490	419
580.37	103.29	0	102	c001	491	419
580.38	103.3	0	102	c001	494	419
580.4	103.32	0	102	c001	496	419
580.41	103.33	0	102	c001	500	418
580.43	103.35	0	102	c001	504	418
580.44	103.36	0	102	c001	509	417
580.46	103.38	0	102	c001	513	416
580.48	103.4	0	102	c001	517	415
580.49	103.41	0	102	c001	520	414
580.51	103.43	0	102	c001	524	414
580.52	103.44	0	102	c001	527	413
580.54	103.46	0	102	c001	530	413
580.55	103.47	0	102	c001	533	413
580.57	103.49	0	102	c001	535	412
580.58	103.5	0	102	c001	537	412
580.62	103.54	0	102	c001	539	412
580.63	103.55	0	102	c001	542	412
580.65	103.57	0	102	c001	544	411
580.66	103.58	0	102	c001	546	411
580.68	103.6	0	102	c001	548	411
580.69	103.61	0	102	c001	549	411
580.71	103.63	0	102	c001	550	411
580.73	103.65	0	102	c001	551	410
580.74	103.66	0	102	c001	552	410
580.76	103.68	0	102	c001	553	410
580.77	103.69	0	102	c001	555	409
580.79	103.71	0	102	c001	556	409
580.8	103.72	0	102	c001	557	409
580.82	103.74	0	102	c001	558	409
580.83	103.75	0	102	c001	560	408
580.87	103.79	0	102	c001	562	408
580.88	103.8	0	102	c001	562	408
580.9	103.82	0	102	c001	562	408
580.91	103.83	0	102	c001	562	408
580.93	103.85	0	102	c001	564	407
580.94	103.86	0	102	c001	566	407
580.96	103.88	0	102	c001	568	407
580.97	103.89	0	102	c001	570	406
580.99	103.91	0	102	c001	572	406
581.01	103.93	0	102	c001	573	405
581.02	103.94	0	102	c001	575	405
581.04	103.96	0	102	c001	578	404
581.05	103.97	0	102	c001	582	404
581.07	103.99	0	102	c001	586	403
581.1	104.02	0	102	c001	587	403
581.12	104.04	0	102	c001	587	402
581.13	104.05	0	102	c001	587	402
581.15	104.07	0	102	c001	587	401
581.16	104.08	0	102	c001	587	401
581.18	104.1	0	102	c001	587	399
581.19	104.11	0	102	c001	587	398
581.21	104.13	0	102	c001	589	395
581.22	104.14	0	102	c001	591	393
581.24	104.16	0	102	c001	593	393
581.26	104.18	0	102	c001	595	394
581.27	104.19	0	102	c001	595	396
581.29	104.21	0	102	c001	595	399
581.3	104.22	0	102	c001	594	402
581.33	104.25	0	102	c001	592	403
581.35	104.27	0	102	c001	591	405
581.36	104.28	0	102	c001	589	406
581.38	104.3	0	102	c001	588	406
581.4	104.32	0	102	c001	586	406
581.41	104.33	0	102	c001	582	405
581.43	104.35	0	102	c001	578	403
581.44	104.36	0	102	c001	575	402
581.46	104.38	0	102	c001	572	400
581.47	104.39	0	102	c001	573	400
581.49	104.41	0	102	c001	573	400
581.51	104.43	0	102	c001	573	400
581.52	104.44	0	102	c001	572	399
581.54	104.46	0	102	c001	571	399
581.55	104.47	0	102	c001	570	398
581.58	104.5	0	102	c001	568	397
581.6	104.52	0	102	c001	567	397
581.61	104.53	0	102	c001	565	397
581.63	104.55	0	102	c001	563	396
581.65	104.57	0	102	c001	561	395
581.66	104.58	0	102	c001	559	395
581.68	104.6	0	102	c001	557	395
581.69	104.61	0	102	c001	554	395
581.71	104.63	0	102	c001	552	395
581.72	104.64	0	102	c001	550	395
581.74	104.66	0	102	c001	548	396
581.75	104.67	0	102	c001	546	396
581.77	104.69	0	102	c001	543	397
581.79	104.71	0	102	c001	541	397
581.8	104.72	0	102	c001	539	397
581.83	104.75	0	102	c001	535	398
581.85	104.77	0	102	c001	532	398
581.86	104.78	0	102	c001	529	399
581.88	104.8	0	102	c001	525	399
581.9	104.82	0	102	c001	520	399
581.91	104.83	0	102	c001	515	399
581.93	104.85	0	102	c001	511	399
581.94	104.86	0	102	c001	507	400
581.96	104.88	0	102	c001	503	400
581.97	104.89	0	102	c001	500	400
581.99	104.91	0	102	c001	497	400
582	104.92	0	102	c001	494	400
582.02	104.94	0	102	c001	491	400
582.04	104.96	0	102	c001	490	400
582.05	104.97	0	102	c001	489	400
582.08	105	0	102	c001	487	400
582.1	105.02	0	102	c001	487	400
582.11	105.03	0	102	c001	489	401
582.13	105.05	0	102	c001	490	402
582.14	105.06	0	102	c001	492	403
582.16	105.08	0	102	c001	494	404
582.18	105.1	0	102	c001	495	404
582.19	105.11	0	102	c001	496	405
582.21	105.13	0	102	c001	497	405
582.22	105.14	0	102	c001	498	405
582.24	105.16	0	102	c001	498	406
582.25	105.17	0	102	c001	499	406
582.27	105.19	0	102	c001	501	406
582.29	105.21	0	102	c001	501	406
582.32	105.24	0	102	c001	503	406
582.33	105.25	0	102	c001	504	406
582.35	105.27	0	102	c001	506	407
582.36	105.28	0	102	c001	508	408
582.38	105.3	0	102	c001	510	408
582.39	105.31	0	102	c001	511	409
582.41	105.33	0	102	c001	513	409
582.43	105.35	0	102	c001	513	409
582.44	105.36	0	102	c001	514	409
582.46	105.38	0	102	c001	515	409
582.47	105.39	0	102	c001	516	409
582.49	105.41	0	102	c001	517	409
582.5	105.42	0	102	c001	517	409
582.52	105.44	0	102	c001	518	410
582.53	105.45	0	102	c001	519	410
582.57	105.49	0	102	c001	519	410
582.58	105.5	0	102	c001	520	410
582.6	105.52	0	102	c001	521	410
582.61	105.53	0	102	c001	523	410
582.63	105.55	0	102	c001	526	411
582.64	105.56	0	102	c001	530	411
582.66	105.58	0	102	c001	534	411
582.68	105.6	0	102	c001	538	410
582.69	105.61	0	102	c001	541	410
582.71	105.63	0	102	c001	543	409
582.72	105.64	0	102	c001	546	409
582.74	105.66	0	102	c001	549	409
582.75	105.67	0	102	c001	551	408
582.77	105.69	0	102	c001	554	408
582.78	105.7	0	102	c001	556	408
582.82	105.74	0	102	c001	558	408
582.83	105.75	0	102	c001	559	407
582.85	105.77	0	102	c001	561	407
582.86	105.78	0	102	c001	564	407
582.88	105.8	0	102	c001	567	407
582.89	105.81	0	102	c001	570	407
582.91	105.83	0	102	c001	574	407
582.92	105.84	0	102	c001	579	407
582.94	105.86	0	102	c001	583	407
582.96	105.88	0	102	c001	586	407
582.97	105.89	0	102	c001	586	407
582.99	105.91	0	102	c001	586	406
583	105.92	0	102	c001	587	405
583.02	105.94	0	102	c001	587	404
583.05	105.97	0	102	c001	587	402
583.07	105.99	0	102	c001	586	401
583.08	106	0	102	c001	586	399
583.1	106.02	0	102	c001	586	398
583.11	106.03	0	102	c001	585	396
583.13	106.05	0	102	c001	583	395
583.14	106.06	0	102	c001	580	394
583.16	106.08	0	102	c001	576	393
583.17	106.09	0	102	c001	574	393
583.19	106.11	0	102	c001	574	393
583.21	106.13	0	102	c001	575	394
583.22	106.14	0	102	c001	575	396
583.24	106.16	0	102	c001	575	397
583.25	106.17	0	102	c001	574	397
583.27	106.19	0	102	c001	574	398
583.3	106.22	0	102	c001	573	398
583.31	106.23	0	102	c001	572	399
583.33	106.25	0	102	c001	569	399
583.35	106.27	0	102	c001	567	398
583.36	106.28	0	102	c001	565	398
583.38	106.3	0	102	c001	563	397
583.39	106.31	0	102	c001	560	397
583.41	106.33	0	102	c001	557	397
583.42	106.34	0	102	c001	555	396
583.44	106.36	0	102	c001	553	396
583.46	106.38	0	102	c001	550	396
583.47	106.39	0	102	c001	548	396
583.49	106.41	0	102	c001	546	396
583.5	106.42	0	102	c001	544	395
583.53	106.45	0	102	c001	542	395
583.55	106.47	0	102	c001	539	395
583.56	106.48	0	102	c001	535	395
583.58	106.5	0	102	c001	530	394
583.6	106.52	0	102	c001	523	394
583.61	106.53	0	102	c001	518	393
583.63	106.55	0	102	c001	512	393
583.64	106.56	0	102	c001	506	392
583.66	106.58	0	102	c001	501	392
583.67	106.59	0	102	c001	496	392
583.69	106.61	0	102	c001	492	391
583.7	106.62	0	102	c001	487	391
583.72	106.64	0	102	c001	483	391
583.74	106.66	0	102	c001	479	391
583.75	106.67	0	102	c001	475	392
583.78	106.7	0	102	c001	472	391
583.8	106.72	0	102	c001	469	391
583.81	106.73	0	102	c001	466	391
583.83	106.75	0	102	c001	463	390
583.85	106.77	0	102	c001	466	389
583.86	106.78	0	102	c001	468	389
583.88	106.8	0	102	c001	471	389
583.89	106.81	0	102	c001	474	389
583.91	106.83	0	102	c001	478	390
583.92	106.84	0	102	c001	482	390
583.94	106.86	0	102	c001	485	390
583.95	106.87	0	102	c001	489	391
583.97	106.89	0	102	c001	494	392
583.99	106.91	0	102	c001	498	393
584.02	106.94	0	102	c001	503	393
584.03	106.95	0	102	c001	507	394
584.05	106.97	0	102	c001	511	395
584.06	106.98	0	102	c001	514	396
584.08	107	0	102	c001	517	397
584.09	107.01	0	102	c001	519	397
584.11	107.03	0	102	c001	520	397
584.13	107.05	0	102	c001	521	397
584.14	107.06	0	102	c001	522	398
584.16	107.08	0	102	c001	524	399
584.17	107.09	0	102	c001	525	400
584.19	107.11	0	102	c001	527	402
584.2	107.12	0	102	c001	528	403
584.22	107.14	0	102	c001	529	403
584.24	107.16	0	102	c001	530	405
584.27	107.19	0	102	c001	530	406
584.28	107.2	0	102	c001	528	407
584.3	107.22	0	102	c001	526	407
584.31	107.23	0	102	c001	524	408
584.33	107.25	0	102	c001	521	408
584.34	107.26	0	102	c001	519	409
584.36	107.28	0	102	c001	517	409
584.38	107.3	0	102	c001	514	409
584.39	107.31	0	102	c001	512	410
584.41	107.33	0	102	c001	511	410
584.42	107.34	0	102	c001	510	409
584.44	107.36	0	102	c001	510	409
584.45	107.37	0	102	c001	509	409
584.47	107.39	0	102	c001	507	410
584.48	107.4	0	102	c001	506	410
584.52	107.44	0	102	c001	504	411
584.53	107.45	0	102	c001	501	411
584.55	107.47	0	102	c001	499	411
584.56	107.48	0	102	c001	497	412
584.58	107.5	0	102	c001	494	413
584.59	107.51	0	102	c001	492	413
584.61	107.53	0	102	c001	490	414
584.63	107.55	0	102	c001	488	415
584.64	107.56	0	102	c001	486	415
584.66	107.58	0	102	c001	484	416
584.67	107.59	0	102	c001	482	417
584.69	107.61	0	102	c001	480	417
584.7	107.62	0	102	c001	478	417
584.72	107.64	0	102	c001	477	418
584.73	107.65	0	102	c001	475	418
584.77	107.69	0	102	c001	474	419
584.78	107.7	0	102	c001	472	419
584.8	107.72	0	102	c001	471	420
584.81	107.73	0	102	c001	470	420
584.83	107.75	0	102	c001	468	421
584.84	107.76	0	102	c001	467	421
584.86	107.78	0	102	c001	466	421
584.87	107.79	0	102	c001	464	421
584.89	107.81	0	102	c001	462	421
584.91	107.83	0	102	c001	459	421
584.92	107.84	0	102	c001	457	421
584.94	107.86	0	102	c001	454	421
584.95	107.87	0	102	c001	452	421
584.97	107.89	0	102	c001	450	421
585	107.92	0	102	c001	448	421
585.02	107.94	0	102	c001	447	421
585.03	107.95	0	102	c001	447	420
585.05	107.97	0	102	c001	446	419
585.06	107.98	0	102	c001	444	418
585.08	108	0	102	c001	443	416
585.09	108.01	0	102	c001	444	416
585.11	108.03	0	102	c001	446	415
585.12	108.04	0	102	c001	447	415
585.14	108.06	0	102	c001	449	414
585.16	108.08	0	102	c001	450	414
585.17	108.09	0	102	c001	451	413
585.19	108.11	0	102	c001	452	413
585.2	108.12	0	102	c001	454	412
585.22	108.14	0	102	c001	456	411
585.25	108.17	0	102	c001	456	411
585.26	108.18	0	102	c001	458	411
585.28	108.2	0	102	c001	459	410
585.3	108.22	0	102	c001	461	410
585.31	108.23	0	102	c001	464	410
585.33	108.25	0	102	c001	467	409
585.34	108.26	0	102	c001	469	409
585.36	108.28	0	102	c001	470	409
585.37	108.29	0	102	c001	471	408
585.39	108.31	0	102	c001	472	408
585.41	108.33	0	102	c001	474	407
585.42	108.34	0	102	c001	476	407
585.44	108.36	0	102	c001	477	406
585.45	108.37	0	102	c001	478	406
585.47	108.39	0	102	c001	479	406
585.5	108.42	0	102	c001	480	406
585.51	108.43	0	102	c001	481	406
585.53	108.45	0	102	c001	481	405
585.55	108.47	0	102	c001	482	405
585.56	108.48	0	102	c001	484	404
585.58	108.5	0	102	c001	485	403
585.59	108.51	0	102	c001	486	403
585.61	108.53	0	102	c001	486	402
585.62	108.54	0	102	c001	488	402
585.64	108.56	0	102	c001	489	402
585.65	108.57	0	102	c001	492	403
585.67	108.59	0	102	c001	494	403
585.69	108.61	0	102	c001	497	404
585.7	108.62	0	102	c001	499	404
585.73	108.65	0	102	c001	501	405
585.75	108.67	0	102	c001	503	405
585.76	108.68	0	102	c001	505	405
585.78	108.7	0	102	c001	507	406
585.8	108.72	0	102	c001	508	406
585.81	108.73	0	102	c001	510	407
585.83	108.75	0	102	c001	511	408
585.84	108.76	0	102	c001	513	408
585.86	108.78	0	102	c001	514	409
585.87	108.79	0	102	c001	516	409
585.89	108.81	0	102	c001	516	410
585.9	108.82	0	102	c001	518	410
585.92	108.84	0	102	c001	518	410
585.94	108.86	0	102	c001	520	410
585.97	108.89	0	102	c001	523	410
585.98	108.9	0	102	c001	527	410
586	108.92	0	102	c001	531	409
586.01	108.93	0	102	c001	535	409
586.03	108.95	0	102	c001	539	409
586.04	108.96	0	102	c001	543	408
586.06	108.98	0	102	c001	546	408
586.08	109	0	102	c001	549	407
586.09	109.01	0	102	c001	552	407
586.11	109.03	0	102	c001	554	406
586.12	109.04	0	102	c001	557	406
586.14	109.06	0	102	c001	559	406
586.15	109.07	0	102	c001	560	406
586.17	109.09	0	102	c001	563	405
586.19	109.11	0	102	c001	566	405
586.22	109.14	0	102	c001	570	405
586.23	109.15	0	102	c001	573	405
586.25	109.17	0	102	c001	578	405
586.26	109.18	0	102	c001	583	404
586.28	109.2	0	102	c001	586	404
586.29	109.21	0	102	c001	588	404
586.31	109.23	0	102	c001	587	404
586.33	109.25	0	102	c001	588	403
586.34	109.26	0	102	c001	588	403
586.36	109.28	0	102	c001	589	403
586.37	109.29	0	102	c001	589	403
586.39	109.31	0	102	c001	589	402
586.4	109.32	0	102	c001	588	402
586.42	109.34	0	102	c001	587	401
586.43	109.35	0	102	c001	586	400
586.47	109.39	0	102	c001	586	399
586.48	109.4	0	102	c001	586	399
586.5	109.42	0	102	c001	587	399
586.51	109.43	0	102	c001	587	399
586.53	109.45	0	102	c001	588	399
586.54	109.46	0	102	c001	589	398
586.56	109.48	0	102	c001	589	398
586.58	109.5	0	102	c001	589	398
586.59	109.51	0	102	c001	589	397
586.61	109.53	0	102	c001	588	396
586.62	109.54	0	102	c001	588	396
586.64	109.56	0	102	c001	588	396
586.65	109.57	0	102	c001	588	396
586.67	109.59	0	102	c001	588	396
586.7	109.62	0	102	c001	588	395
586.72	109.64	0	102	c001	588	395
586.73	109.65	0	102	c001	588	394
586.75	109.67	0	102	c001	588	394
586.76	109.68	0	102	c001	589	393
586.78	109.7	0	102	c001	589	393
586.79	109.71	0	102	c001	590	393
586.81	109.73	0	102	c001	591	392
586.82	109.74	0	102	c001	592	392
586.84	109.76	0	102	c001	591	391
586.86	109.78	0	102	c001	591	390
586.87	109.79	0	102	c001	591	390
586.89	109.81	0	102	c001	590	390
586.9	109.82	0	102	c001	590	389
586.92	109.84	0	102	c001	589	389
586.95	109.87	0	102	c001	590	389
586.97	109.89	0	102	c001	591	389
586.98	109.9	0	102	c001	589	389
587	109.92	0	102	c001	588	389
587.01	109.93	0	102	c001	588	389
587.03	109.95	0	102	c001	588	389
587.04	109.96	0	102	c001	587	389
587.06	109.98	0	102	c001	587	389
587.07	109.99	0	102	c001	585	388
587.09	110.01	0	102	c001	581	387
587.11	110.03	0	102	c001	578	386
587.12	110.04	0	102	c001	573	384
587.14	110.06	0	102	c001	573	384
587.15	110.07	0	102	c001	573	385
587.17	110.09	0	102	c001	571	385
587.2	110.12	0	102	c001	570	386
587.21	110.13	0	102	c001	568	386
587.23	110.15	0	102	c001	566	387
587.25	110.17	0	102	c001	565	387
587.26	110.18	0	102	c001	563	388
587.28	110.2	0	102	c001	561	389
587.29	110.21	0	102	c001	560	390
587.31	110.23	0	102	c001	558	391
587.32	110.24	0	102	c001	557	392
587.34	110.26	0	102	c001	555	393
587.36	110.28	0	102	c001	554	394
587.37	110.29	0	102	c001	553	395
587.39	110.31	0	102	c001	552	395
587.4	110.32	0	102	c001	551	396
587.42	110.34	0	102	c001	550	397
587.45	110.37	0	102	c001	549	398
587.46	110.38	0	102	c001	548	398
587.48	110.4	0	102	c001	547	399
587.5	110.42	0	102	c001	546	400
587.51	110.43	0	102	c001	547	400
587.53	110.45	0	102	c001	545	400
587.54	110.46	0	102	c001	545	400
587.56	110.48	0	102	c001	546	400
587.57	110.49	0	102	c001	547	400
587.59	110.51	0	102	c001	549	399
587.6	110.52	0	102	c001	552	399
587.62	110.54	0	102	c001	554	400
587.64	110.56	0	102	c001	557	400
587.65	110.57	0	102	c001	559	399
587.68	110.6	0	102	c001	560	399
587.7	110.62	0	102	c001	560	398
587.71	110.63	0	102	c001	561	398
587.73	110.65	0	102	c001	561	397
587.75	110.67	0	102	c001	562	397
587.76	110.68	0	102	c001	562	397
587.78	110.7	0	102	c001	563	397
587.79	110.71	0	102	c001	563	396
587.81	110.73	0	102	c001	565	396
587.82	110.74	0	102	c001	566	396
587.84	110.76	0	102	c001	567	396
587.85	110.77	0	102	c001	568	396
587.87	110.79	0	102	c001	569	396
587.89	110.81	0	102	c001	570	396
587.92	110.84	0	102	c001	570	395
587.93	110.85	0	102	c001	569	395
587.95	110.87	0	102	c001	569	395
587.96	110.88	0	102	c001	569	395
587.98	110.9	0	102	c001	571	395
587.99	110.91	0	102	c001	571	395
588.01	110.93	0	102	c001	571	395
588.03	110.95	0	102	c001	572	395
588.04	110.96	0	102	c001	572	395
588.06	110.98	0	102	c001	571	395
588.07	110.99	0	102	c001	569	394
588.09	111.01	0	102	c001	569	394
588.1	111.02	0	102	c001	570	394
588.12	111.04	0	102	c001	569	394
588.14	111.06	0	102	c001	568	393
588.17	111.09	0	102	c001	566	393
588.18	111.1	0	102	c001	564	393
588.2	111.12	0	102	c001	562	393
588.21	111.13	0	102	c001	560	393
588.23	111.15	0	102	c001	558	393
588.24	111.16	0	102	c001	556	393
588.26	111.18	0	102	c001	554	393
588.28	111.2	0	102	c001	552	393
588.29	111.21	0	102	c001	551	393
588.31	111.23	0	102	c001	549	393
588.32	111.24	0	102	c001	547	393
588.34	111.26	0	102	c001	546	393
588.35	111.27	0	102	c001	544	394
588.37	111.29	0	102	c001	543	394
588.38	111.3	0	102	c001	541	394
588.42	111.34	0	102	c001	540	395
588.43	111.35	0	102	c001	539	395
588.45	111.37	0	102	c001	537	396
588.46	111.38	0	102	c001	536	396
588.48	111.4	0	102	c001	535	397
588.49	111.41	0	102	c001	534	397
588.51	111.43	0	102	c001	533	398
588.53	111.45	0	102	c001	532	398
588.54	111.46	0	102	c001	531	399
588.56	111.48	0	102	c001	531	399
588.57	111.49	0	102	c001	529	400
588.59	111.51	0	102	c001	529	401
588.6	111.52	0	102	c001	528	401
588.62	111.54	0	102	c001	527	402
588.63	111.55	0	102	c001	526	402
588.67	111.59	0	102	c001	525	403
588.68	111.6	0	102	c001	525	404
588.7	111.62	0	102	c001	524	405
588.71	111.63	0	102	c001	523	405
588.73	111.65	0	102	c001	522	406
588.74	111.66	0	102	c001	522	407
588.76	111.68	0	102	c001	521	408
588.77	111.69	0	102	c001	521	408
588.79	111.71	0	102	c001	520	409
588.81	111.73	0	102	c001	520	410
588.82	111.74	0	102	c001	519	411
588.84	111.76	0	102	c001	519	412
588.85	111.77	0	102	c001	518	413
588.87	111.79	0	102	c001	516	413
588.9	111.82	0	102	c001	514	413
588.92	111.84	0	102	c001	512	413
588.93	111.85	0	102	c001	510	413
588.95	111.87	0	102	c001	507	413
588.96	111.88	0	102	c001	504	414
588.98	111.9	0	102	c001	502	414
588.99	111.91	0	102	c001	499	414
589.01	111.93	0	102	c001	497	414
589.02	111.94	0	102	c001	494	414
589.04	111.96	0	102	c001	492	414
589.06	111.98	0	102	c001	491	415
589.07	111.99	0	102	c001	488	415
589.09	112.01	0	102	c001	487	415
589.1	112.02	0	102	c001	485	415
589.12	112.04	0	102	c001	483	416
589.13	112.05	0	102	c001	482	416
589.16	112.08	0	102	c001	480	416
589.18	112.1	0	102	c001	479	417
589.2	112.12	0	102	c001	478	417
589.21	112.13	0	102	c001	476	418
589.23	112.15	0	102	c001	475	418
589.24	112.16	0	102	c001	474	419
589.26	112.18	0	102	c001	473	420
589.27	112.19	0	102	c001	472	420
589.29	112.21	0	102	c001	471	421
589.31	112.23	0	102	c001	470	421
589.32	112.24	0	102	c001	469	422
589.34	112.26	0	102	c001	468	423
589.35	112.27	0	102	c001	467	423
589.37	112.29	0	102	c001	466	424
589.4	112.32	0	102	c001	465	424
589.41	112.33	0	102	c001	463	424
589.43	112.35	0	102	c001	459	422
589.45	112.37	0	102	c001	454	421
589.46	112.38	0	102	c001	449	420
589.48	112.4	0	102	c001	444	418
589.49	112.41	0	102	c001	438	417
589.51	112.43	0	102	c001	433	416
589.52	112.44	0	102	c001	429	415
589.54	112.46	0	102	c001	424	414
589.55	112.47	0	102	c001	420	413
589.57	112.49	0	102	c001	417	412
589.59	112.51	0	102	c001	413	411
589.6	112.52	0	102	c001	410	411
589.63	112.55	0	102	c001	407	410
589.65	112.57	0	102	c001	404	410
589.66	112.58	0	102	c001	401	409
589.68	112.6	0	102	c001	398	409
589.7	112.62	0	102	c001	395	409
589.71	112.63	0	102	c001	392	409
589.73	112.65	0	102	c001	390	408
589.74	112.66	0	102	c001	388	408
589.76	112.68	0	102	c001	385	408
589.77	112.69	0	102	c001	383	408
589.79	112.71	0	102	c001	381	408
589.8	112.72	0	102	c001	379	408
589.82	112.74	0	102	c001	377	409
589.84	112.76	0	102	c001	375	409
589.85	112.77	0	102	c001	373	409
589.88	112.8	0	102	c001	371	409
589.9	112.82	0	102	c001	369	409
589.91	112.83	0	102	c001	367	410
589.93	112.85	0	102	c001	365	410
589.94	112.86	0	102	c001	364	410
589.96	112.88	0	102	c001	363	411
589.98	112.9	0	102	c001	361	411
589.99	112.91	0	102	c001	360	412
590.01	112.93	0	102	c001	358	412
590.02	112.94	0	102	c001	355	412
590.04	112.96	0	102	c001	351	412
590.05	112.97	0	102	c001	341	411
590.07	112.99	0	102	c001	332	410
590.09	113.01	0	102	c001	322	409
590.12	113.04	0	102	c001	313	408
590.13	113.05	0	102	c001	305	407
590.15	113.07	0	102	c001	297	406
590.16	113.08	0	102	c001	290	405
590.18	113.1	0	102	c001	284	405
590.19	113.11	0	102	c001	279	404
590.21	113.13	0	102	c001	275	403
590.23	113.15	0	102	c001	271	402
590.24	113.16	0	102	c001	268	402
590.26	113.18	0	102	c001	265	402
590.27	113.19	0	102	c001	264	402
590.29	113.21	0	99	c001	1	0
590.3	113.22	0	99	c001	1	0
590.32	113.24	0	102	c001	209	399
590.33	113.25	0	102	c001	207	400
590.37	113.29	0	102	c001	206	400
590.38	113.3	0	102	c001	204	400
590.4	113.32	0	102	c001	202	400
590.41	113.33	0	102	c001	200	400
590.43	113.35	0	102	c001	198	400
590.44	113.36	0	102	c001	196	400
590.46	113.38	0	102	c001	194	400
590.48	113.4	0	102	c001	192	400
590.49	113.41	0	102	c001	190	401
590.51	113.43	0	102	c001	188	401
590.52	113.44	0	102	c001	187	401
590.54	113.46	0	102	c001	185	402
590.55	113.47	0	102	c001	183	402
590.57	113.49	0	102	c001	180	402
590.6	113.52	0	102	c001	178	401
590.62	113.54	0	102	c001	175	401
590.63	113.55	0	102	c001	171	400
590.65	113.57	0	102	c001	167	398
590.66	113.58	0	102	c001	163	397
590.68	113.6	0	102	c001	161	396
590.69	113.61	0	102	c001	158	395
590.71	113.63	0	102	c001	156	394
590.72	113.64	0	102	c001	151	392
590.74	113.66	0	102	c001	148	391
590.76	113.68	0	102	c001	145	391
590.77	113.69	0	102	c001	141	390
590.79	113.71	0	102	c001	136	389
590.8	113.72	0	102	c001	130	389
590.82	113.74	0	102	c001	126	389
590.85	113.77	0	102	c001	123	389
590.87	113.79	0	102	c001	120	389
590.88	113.8	0	102	c001	116	388
590.9	113.82	0	102	c001	113	388
590.91	113.83	0	102	c001	110	388
590.93	113.85	0	102	c001	107	388
590.94	113.86	0	102	c001	105	388
590.96	113.88	0	102	c001	103	387
590.97	113.89	0	102	c001	102	387
590.99	113.91	0	102	c001	100	386
591.01	113.93	0	102	c001	98	386
591.02	113.94	0	102	c001	95	386
591.04	113.96	0	102	c001	94	385
591.05	113.97	0	102	c001	93	385
591.07	113.99	0	102	c001	93	384
591.1	114.02	0	102	c001	91	384
591.11	114.03	0	102	c001	90	386
591.13	114.05	0	102	c001	91	386
591.15	114.07	0	102	c001	93	387
591.16	114.08	0	102	c001	95	387
591.18	114.1	0	102	c001	97	386
591.19	114.11	0	102	c001	100	386
591.21	114.13	0	102	c001	103	387
591.22	114.14	0	102	c001	105	387
591.24	114.16	0	102	c001	108	387
591.26	114.18	0	102	c001	110	387
591.27	114.19	0	102	c001	113	387
591.29	114.21	0	102	c001	116	388
591.3	114.22	0	102	c001	121	388
591.33	114.25	0	102	c001	125	388
591.35	114.27	0	102	c001	132	389
591.36	114.28	0	102	c001	141	389
591.38	114.3	0	102	c001	150	390
591.4	114.32	0	102	c001	158	391
591.41	114.33	0	102	c001	166	392
591.43	114.35	0	102	c001	172	392
591.44	114.36	0	102	c001	180	393
591.46	114.38	0	102	c001	185	394
591.47	114.39	0	102	c001	190	394
591.49	114.41	0	102	c001	195	395
591.5	114.42	0	102	c001	198	395
591.52	114.44	0	102	c001	201	395
591.54	114.46	0	102	c001	204	395
591.57	114.49	0	102	c001	206	396
591.58	114.5	0	102	c001	207	396
591.6	114.52	0	102	c001	204	398
591.61	114.53	0	102	c001	217	399
591.63	114.55	0	102	c001	256	401
591.65	114.57	0	102	c001	258	401
591.66	114.58	0	102	c001	261	401
591.68	114.6	0	102	c001	264	402
591.69	114.61	0	102	c001	266	403
591.71	114.63	0	102	c001	268	404
591.72	114.64	0	102	c001	271	405
591.74	114.66	0	102	c001	273	405
591.75	114.67	0	102	c001	275	406
591.77	114.69	0	102	c001	277	406
591.79	114.71	0	102	c001	279	407
591.8	114.72	0	102	c001	281	407
591.83	114.75	0	102	c001	283	408
591.85	114.77	0	102	c001	285	408
591.86	114.78	0	102	c001	287	408
591.88	114.8	0	102	c001	290	408
591.89	114.81	0	102	c001	294	408
591.91	114.83	0	102	c001	299	407
591.93	114.85	0	102	c001	305	407
591.94	114.86	0	102	c001	311	407
591.96	114.88	0	102	c001	318	406
591.97	114.89	0	102	c001	324	406
591.99	114.91	0	102	c001	331	406
592	114.92	0	102	c001	336	406
592.02	114.94	0	102	c001	341	406
592.04	114.96	0	102	c001	347	405
592.05	114.97	0	102	c001	352	406
592.08	115	0	102	c001	356	406
592.1	115.02	0	102	c001	361	406
592.11	115.03	0	102	c001	365	406
592.13	115.05	0	102	c001	370	407
592.14	115.06	0	102	c001	374	407
592.16	115.08	0	102	c001	378	407
592.18	115.1	0	102	c001	382	407
592.19	115.11	0	102	c001	385	408
592.21	115.13	0	102	c001	389	408
592.22	115.14	0	102	c001	392	409
592.24	115.16	0	102	c001	396	409
592.25	115.17	0	102	c001	399	410
592.27	115.19	0	102	c001	402	410
592.28	115.2	0	102	c001	405	411
592.32	115.24	0	102	c001	407	411
592.33	115.25	0	102	c001	411	412
592.35	115.27	0	102	c001	414	412
592.36	115.28	0	102	c001	416	413
592.38	115.3	0	102	c001	419	413
592.39	115.31	0	102	c001	421	414
592.41	115.33	0	102	c001	423	415
592.43	115.35	0	102	c001	425	415
592.44	115.36	0	102	c001	428	415
592.46	115.38	0	102	c001	431	415
592.47	115.39	0	102	c001	437	414
592.49	115.41	0	102	c001	446	413
592.5	115.42	0	102	c001	454	412
592.52	115.44	0	102	c001	461	411
592.55	115.47	0	102	c001	468	410
592.57	115.49	0	102	c001	475	409
592.58	115.5	0	102	c001	481	408
592.6	115.52	0	102	c001	487	408
592.61	115.53	0	102	c001	493	407
592.63	115.55	0	102	c001	498	407
592.64	115.56	0	102	c001	504	407
592.66	115.58	0	102	c001	509	406
592.67	115.59	0	102	c001	513	406
592.69	115.61	0	102	c001	518	406
592.71	115.63	0	102	c001	522	406
592.72	115.64	0	102	c001	525	405
592.74	115.66	0	102	c001	529	405
592.75	115.67	0	102	c001	528	405
592.77	115.69	0	102	c001	526	405
592.78	115.7	0	102	c001	523	404
592.82	115.74	0	102	c001	520	404
592.83	115.75	0	102	c001	517	404
592.85	115.77	0	102	c001	513	404
592.86	115.78	0	102	c001	510	404
592.88	115.8	0	102	c001	506	403
592.89	115.81	0	102	c001	503	403
592.91	115.83	0	102	c001	500	403
592.92	115.84	0	102	c001	497	403
592.94	115.86	0	102	c001	495	402
592.96	115.88	0	102	c001	492	402
592.97	115.89	0	102	c001	489	402
592.99	115.91	0	102	c001	485	402
593	115.92	0	102	c001	481	401
593.02	115.94	0	102	c001	474	401
593.05	115.97	0	102	c001	468	401
593.06	115.98	0	102	c001	462	402
593.08	116	0	102	c001	456	402
593.1	116.02	0	102	c001	450	402
593.11	116.03	0	102	c001	445	402
593.13	116.05	0	102	c001	440	402
593.14	116.06	0	102	c001	435	402
593.16	116.08	0	102	c001	430	403
593.17	116.09	0	102	c001	425	403
593.19	116.11	0	102	c001	421	403
593.21	116.13	0	102	c001	417	403
593.22	116.14	0	102	c001	413	404
593.24	116.16	0	102	c001	409	404
593.25	116.17	0	102	c001	405	405
593.28	116.2	0	102	c001	401	405
593.3	116.22	0	102	c001	398	406
593.31	116.23	0	102	c001	395	406
593.33	116.25	0	102	c001	392	407
593.35	116.27	0	102	c001	388	408
593.36	116.28	0	102	c001	385	408
593.38	116.3	0	102	c001	382	409
593.39	116.31	0	102	c001	380	409
593.41	116.33	0	102	c001	377	409
593.42	116.34	0	102	c001	375	410
593.44	116.36	0	102	c001	372	410
593.45	116.37	0	102	c001	369	411
593.47	116.39	0	102	c001	367	411
593.49	116.41	0	102	c001	365	412
593.52	116.44	0	102	c001	363	412
593.53	116.45	0	102	c001	361	412
593.55	116.47	0	102	c001	359	413
593.56	116.48	0	102	c001	356	413
593.58	116.5	0	102	c001	353	413
593.6	116.52	0	102	c001	346	413
593.61	116.53	0	102	c001	338	413
593.63	116.55	0	102	c001	331	413
593.64	116.56	0	102	c001	324	413
593.66	116.58	0	102	c001	317	413
593.67	116.59	0	102	c001	310	413
593.69	116.61	0	102	c001	304	413
593.7	116.62	0	102	c001	299	413
593.72	116.64	0	102	c001	294	413
593.74	116.66	0	102	c001	289	413
593.75	116.67	0	102	c001	285	413
593.77	116.69	0	102	c001	280	413
593.8	116.72	0	102	c001	276	413
593.81	116.73	0	102	c001	272	413
593.83	116.75	0	102	c001	268	413
593.84	116.76	0	102	c001	264	413
593.86	116.78	0	102	c001	259	413
593.88	116.8	0	102	c001	255	413
593.89	116.81	0	102	c001	252	413
593.91	116.83	0	102	c001	248	413
593.92	116.84	0	102	c001	245	413
593.94	116.86	0	102	c001	243	413
593.95	116.87	0	102	c001	239	413
593.97	116.89	0	102	c001	237	414
593.99	116.91	0	102	c001	235	414
594	116.92	0	102	c001	232	414
594.03	116.95	0	102	c001	230	414
594.05	116.97	0	102	c001	228	414
594.06	116.98	0	102	c001	226	414
594.08	117	0	102	c001	223	414
594.09	117.01	0	102	c001	220	413
594.11	117.03	0	102	c001	215	412
594.13	117.05	0	102	c001	207	410
594.14	117.06	0	102	c001	201	408
594.16	117.08	0	102	c001	194	407
594.17	117.09	0	102	c001	188	406
594.19	117.11	0	102	c001	182	405
594.2	117.12	0	102	c001	177	404
594.22	117.14	0	102	c001	171	403
594.23	117.15	0	102	c001	167	402
594.27	117.19	0	102	c001	162	401
594.28	117.2	0	102	c001	158	401
594.3	117.22	0	102	c001	153	400
594.31	117.23	0	102	c001	150	399
594.33	117.25	0	102	c001	146	399
594.34	117.26	0	102	c001	143	398
594.36	117.28	0	102	c001	140	397
594.38	117.3	0	102	c001	138	395
594.39	117.31	0	102	c001	141	395
594.41	117.33	0	102	c001	144	395
594.42	117.34	0	102	c001	147	395
594.44	117.36	0	102	c001	152	395
594.45	117.37	0	102	c001	158	396
594.47	117.39	0	102	c001	162	396
594.5	117.42	0	102	c001	167	396
594.52	117.44	0	102	c001	171	396
594.53	117.45	0	102	c001	175	396
594.55	117.47	0	102	c001	179	396
594.56	117.48	0	102	c001	182	396
594.58	117.5	0	102	c001	185	395
594.59	117.51	0	102	c001	188	395
594.61	117.53	0	102	c001	192	395
594.62	117.54	0	102	c001	197	395
594.64	117.56	0	102	c001	203	394
594.66	117.58	0	102	c001	209	394
594.67	117.59	0	102	c001	216	394
594.69	117.61	0	102	c001	228	395
594.7	117.62	0	102	c001	245	396
594.72	117.64	0	102	c001	252	397
594.73	117.65	0	102	c001	257	398
594.77	117.69	0	102	c001	262	399
594.78	117.7	0	102	c001	266	399
594.8	117.72	0	102	c001	271	400
594.81	117.73	0	102	c001	274	401
594.83	117.75	0	102	c001	279	401
594.84	117.76	0	102	c001	282	402
594.86	117.78	0	102	c001	286	403
594.87	117.79	0	102	c001	289	403
594.89	117.81	0	102	c001	293	404
594.91	117.83	0	102	c001	296	405
594.92	117.84	0	102	c001	300	405
594.94	117.86	0	102	c001	303	406
594.95	117.87	0	102	c001	306	407
594.97	117.89	0	102	c001	309	407
595	117.92	0	102	c001	312	408
595.01	117.93	0	102	c001	316	409
595.03	117.95	0	102	c001	319	409
595.05	117.97	0	102	c001	321	410
595.06	117.98	0	102	c001	324	410
595.08	118	0	102	c001	327	411
595.09	118.01	0	102	c001	330	411
595.11	118.03	0	102	c001	332	412
595.12	118.04	0	102	c001	334	413
595.14	118.06	0	102	c001	337	413
595.16	118.08	0	102	c001	339	414
595.17	118.09	0	102	c001	341	414
595.19	118.11	0	102	c001	344	414
595.2	118.12	0	102	c001	347	413
595.23	118.15	0	102	c001	353	412
595.25	118.17	0	102	c001	360	412
595.26	118.18	0	102	c001	367	411
595.28	118.2	0	102	c001	373	411
595.3	118.22	0	102	c001	380	410
595.31	118.23	0	102	c001	385	410
595.33	118.25	0	102	c001	392	410
595.34	118.26	0	102	c001	397	409
595.36	118.28	0	102	c001	402	409
595.37	118.29	0	102	c001	407	409
595.39	118.31	0	102	c001	412	409
595.4	118.32	0	102	c001	416	409
595.42	118.34	0	102	c001	421	409
595.44	118.36	0	102	c001	425	409
595.45	118.37	0	102	c001	428	409
595.48	118.4	0	102	c001	432	409
595.5	118.42	0	102	c001	436	409
595.51	118.43	0	102	c001	439	409
595.53	118.45	0	102	c001	443	409
595.55	118.47	0	102	c001	446	409
595.56	118.48	0	102	c001	449	410
595.58	118.5	0	102	c001	452	410
595.59	118.51	0	102	c001	455	410
595.61	118.53	0	102	c001	458	410
595.62	118.54	0	102	c001	460	410
595.64	118.56	0	102	c001	463	411
595.65	118.57	0	102	c001	465	411
595.67	118.59	0	102	c001	468	411
595.69	118.61	0	102	c001	470	411
595.7	118.62	0	102	c001	473	412
595.73	118.65	0	102	c001	475	412
595.75	118.67	0	102	c001	477	412
595.76	118.68	0	102	c001	479	413
595.78	118.7	0	102	c001	481	413
595.79	118.71	0	102	c001	483	414
595.81	118.73	0	102	c001	485	414
595.83	118.75	0	102	c001	486	414
595.84	118.76	0	102	c001	488	415
595.86	118.78	0	102	c001	490	415
595.87	118.79	0	102	c001	491	415
595.89	118.81	0	102	c001	493	416
595.9	118.82	0	102	c001	494	416
595.92	118.84	0	102	c001	495	416
595.94	118.86	0	102	c001	497	416
595.97	118.89	0	102	c001	500	415
595.98	118.9	0	102	c001	503	415
596	118.92	0	102	c001	506	414
596.01	118.93	0	102	c001	509	413
596.03	118.95	0	102	c001	512	413
596.04	118.96	0	102	c001	514	413
596.06	118.98	0	102	c001	517	413
596.08	119	0	102	c001	519	413
596.09	119.01	0	102	c001	521	412
596.11	119.03	0	102	c001	523	412
596.12	119.04	0	102	c001	525	412
596.14	119.06	0	102	c001	527	412
596.15	119.07	0	102	c001	529	412
596.17	119.09	0	102	c001	531	412
596.18	119.1	0	102	c001	533	412
596.22	119.14	0	102	c001	534	413
596.23	119.15	0	102	c001	536	413
596.25	119.17	0	102	c001	538	413
596.26	119.18	0	102	c001	539	413
596.28	119.2	0	102	c001	541	413
596.29	119.21	0	102	c001	542	413
596.31	119.23	0	102	c001	543	414
596.33	119.25	0	102	c001	544	413
596.34	119.26	0	102	c001	544	413
596.36	119.28	0	102	c001	545	412
596.37	119.29	0	102	c001	547	412
596.39	119.31	0	102	c001	548	411
596.4	119.32	0	102	c001	549	411
596.42	119.34	0	102	c001	550	410
596.45	119.37	0	102	c001	553	409
596.47	119.39	0	102	c001	553	409
596.48	119.4	0	102	c001	555	408
596.5	119.42	0	102	c001	556	407
596.51	119.43	0	102	c001	557	407
596.53	119.45	0	102	c001	558	407
596.54	119.46	0	102	c001	558	406
596.56	119.48	0	102	c001	559	406
596.57	119.49	0	102	c001	560	407
596.59	119.51	0	102	c001	562	406
596.61	119.53	0	102	c001	562	404
596.62	119.54	0	102	c001	561	403
596.64	119.56	0	102	c001	559	402
596.65	119.57	0	102	c001	556	402
596.67	119.59	0	102	c001	553	401
596.7	119.62	0	102	c001	549	401
596.72	119.64	0	102	c001	544	400
596.73	119.65	0	102	c001	540	400
596.75	119.67	0	102	c001	536	400
596.76	119.68	0	102	c001	533	400
596.78	119.7	0	102	c001	530	399
596.79	119.71	0	102	c001	527	399
596.81	119.73	0	102	c001	523	399
596.82	119.74	0	102	c001	520	398
596.84	119.76	0	102	c001	515	398
596.86	119.78	0	102	c001	507	398
596.87	119.79	0	102	c001	498	398
596.89	119.81	0	102	c001	489	398
596.9	119.82	0	102	c001	480	398
596.92	119.84	0	102	c001	471	398
596.95	119.87	0	102	c001	463	399
596.96	119.88	0	102	c001	455	399
596.98	119.9	0	102	c001	447	399
597	119.92	0	102	c001	439	399
597.01	119.93	0	102	c001	432	399
597.03	119.95	0	102	c001	425	400
597.04	119.96	0	102	c001	419	400
597.06	119.98	0	102	c001	413	400
597.07	119.99	0	102	c001	406	401
597.09	120.01	0	102	c001	400	401
597.11	120.03	0	102	c001	395	401
597.12	120.04	0	102	c001	390	402
597.14	120.06	0	102	c001	385	402
597.15	120.07	0	99	c001	1	0
597.2	120.12	0	102	c001	345	403
597.21	120.13	0	102	c001	341	403
597.23	120.15	0	102	c001	336	403
597.25	120.17	0	102	c001	330	403
597.26	120.18	0	102	c001	324	403
597.28	120.2	0	102	c001	318	402
597.29	120.21	0	102	c001	311	402
597.31	120.23	0	102	c001	305	402
597.32	120.24	0	102	c001	297	402
597.34	120.26	0	102	c001	291	402
597.35	120.27	0	102	c001	285	402
597.37	120.29	0	102	c001	279	402
597.39	120.31	0	102	c001	273	402
597.4	120.32	0	102	c001	268	402
597.43	120.35	0	102	c001	263	403
597.45	120.37	0	102	c001	258	403
597.46	120.38	0	102	c001	253	403
597.48	120.4	0	102	c001	249	403
597.5	120.42	0	102	c001	244	403
597.51	120.43	0	102	c001	240	403
597.53	120.45	0	102	c001	236	403
597.54	120.46	0	102	c001	233	403
597.56	120.48	0	102	c001	229	403
597.57	120.49	0	102	c001	226	403
597.59	120.51	0	102	c001	223	404
597.6	120.52	0	102	c001	220	404
597.62	120.54	0	102	c001	216	404
597.64	120.56	0	102	c001	214	404
597.65	120.57	0	102	c001	211	404
597.68	120.6	0	102	c001	208	404
597.7	120.62	0	102	c001	205	405
597.71	120.63	0	102	c001	203	405
597.73	120.65	0	102	c001	201	405
597.74	120.66	0	102	c001	198	405
597.76	120.68	0	102	c001	196	405
597.78	120.7	0	102	c001	194	406
597.79	120.71	0	102	c001	191	406
597.81	120.73	0	102	c001	189	406
597.82	120.74	0	102	c001	188	406
597.84	120.76	0	102	c001	186	406
597.85	120.77	0	102	c001	184	407
597.87	120.79	0	102	c001	183	407
597.89	120.81	0	102	c001	181	407
597.92	120.84	0	102	c001	179	407
597.93	120.85	0	102	c001	177	406
597.95	120.87	0	102	c001	173	405
597.96	120.88	0	102	c001	169	404
597.98	120.9	0	102	c001	165	402
597.99	120.91	0	102	c001	162	401
598.01	120.93	0	102	c001	158	400
598.03	120.95	0	102	c001	155	399
598.04	120.96	0	102	c001	152	399
598.06	120.98	0	102	c001	149	398
598.07	120.99	0	102	c001	146	397
598.09	121.01	0	102	c001	144	397
598.1	121.02	0	102	c001	141	396
598.12	121.04	0	102	c001	139	396
598.13	121.05	0	102	c001	137	396
598.17	121.09	0	102	c001	134	395
598.18	121.1	0	102	c001	132	395
598.2	121.12	0	102	c001	130	395
598.21	121.13	0	102	c001	128	395
598.23	121.15	0	102	c001	127	395
598.24	121.16	0	102	c001	126	394
598.26	121.18	0	102	c001	124	393
598.28	121.2	0	102	c001	122	390
598.29	121.21	0	102	c001	121	387
598.31	121.23	0	102	c001	121	383
598.32	121.24	0	102	c001	121	381
598.34	121.26	0	102	c001	122	379
598.35	121.27	0	102	c001	122	377
598.37	121.29	0	102	c001	123	376
598.38	121.3	0	102	c001	124	375
598.42	121.34	0	102	c001	125	374
598.43	121.35	0	102	c001	125	373
598.45	121.37	0	102	c001	126	372
598.46	121.38	0	102	c001	127	371
598.48	121.4	0	102	c001	127	370
598.49	121.41	0	102	c001	128	369
598.51	121.43	0	102	c001	129	368
598.52	121.44	0	102	c001	130	368
598.54	121.46	0	102	c001	131	367
598.56	121.48	0	102	c001	131	367
598.57	121.49	0	102	c001	133	366
598.59	121.51	0	102	c001	136	365
598.6	121.52	0	102	c001	138	364
598.62	121.54	0	102	c001	142	363
598.65	121.57	0	102	c001	149	363
598.67	121.59	0	102	c001	156	362
598.68	121.6	0	102	c001	163	361
598.7	121.62	0	102	c001	169	361
598.71	121.63	0	102	c001	175	361
598.73	121.65	0	102	c001	181	361
598.74	121.66	0	102	c001	186	361
598.76	121.68	0	102	c001	192	361
598.77	121.69	0	102	c001	197	361
598.79	121.71	0	102	c001	202	362
598.81	121.73	0	102	c001	207	362
598.82	121.74	0	102	c001	211	362
598.84	121.76	0	102	c001	215	363
598.85	121.77	0	102	c001	220	363
598.88	121.8	0	102	c001	224	364
598.9	121.82	0	102	c001	227	364
598.91	121.83	0	102	c001	231	365
598.93	121.85	0	102	c001	235	365
598.95	121.87	0	102	c001	240	366
598.96	121.88	0	102	c001	243	367
598.98	121.9	0	102	c001	246	367
598.99	121.91	0	102	c001	250	368
599.01	121.93	0	102	c001	253	369
599.02	121.94	0	102	c001	256	370
599.04	121.96	0	102	c001	259	370
599.06	121.98	0	102	c001	262	371
599.07	121.99	0	102	c001	264	372
599.09	122.01	0	102	c001	268	373
599.1	122.02	0	102	c001	270	374
599.13	122.05	0	102	c001	273	375
599.15	122.07	0	102	c001	276	376
599.16	122.08	0	102	c001	278	376
599.18	122.1	0	102	c001	281	377
599.2	122.12	0	102	c001	283	378
599.21	122.13	0	102	c001	285	379
599.23	122.15	0	102	c001	287	380
599.24	122.16	0	102	c001	290	381
599.26	122.18	0	102	c001	296	382
599.27	122.19	0	102	c001	305	383
599.29	122.21	0	102	c001	314	384
599.3	122.22	0	102	c001	324	385
599.32	122.24	0	102	c001	333	386
599.34	122.26	0	102	c001	342	387
599.35	122.27	0	102	c001	351	387
599.38	122.3	0	102	c001	359	388
599.4	122.32	0	102	c001	366	389
599.41	122.33	0	102	c001	373	389
599.43	122.35	0	102	c001	381	390
599.45	122.37	0	102	c001	388	391
599.46	122.38	0	102	c001	395	392
599.48	122.4	0	102	c001	401	393
599.49	122.41	0	102	c001	407	393
599.51	122.43	0	102	c001	413	394
599.52	122.44	0	102	c001	417	395
599.54	122.46	0	102	c001	422	396
599.55	122.47	0	102	c001	426	397
599.57	122.49	0	102	c001	430	397
599.59	122.51	0	102	c001	435	398
599.6	122.52	0	102	c001	438	399
599.63	122.55	0	102	c001	442	399
599.65	122.57	0	102	c001	446	400
599.66	122.58	0	102	c001	450	401
599.68	122.6	0	102	c001	454	401
599.69	122.61	0	102	c001	457	402
599.71	122.63	0	102	c001	461	403
599.73	122.65	0	102	c001	464	404
599.74	122.66	0	102	c001	467	404
599.76	122.68	0	102	c001	471	405
599.77	122.69	0	102	c001	473	406
599.79	122.71	0	102	c001	476	407
599.8	122.72	0	102	c001	479	407
599.82	122.74	0	102	c001	482	407
599.84	122.76	0	102	c001	485	408
599.87	122.79	0	102	c001	489	407
599.88	122.8	0	102	c001	493	407
599.9	122.82	0	102	c001	496	407
599.91	122.83	0	102	c001	500	407
599.93	122.85	0	102	c001	504	407
599.94	122.86	0	102	c001	507	407
599.96	122.88	0	102	c001	510	407
599.98	122.9	0	102	c001	513	408
599.99	122.91	0	102	c001	516	408
600.01	122.93	0	102	c001	519	408
600.02	122.94	0	102	c001	521	408
600.04	122.96	0	102	c001	524	408
600.05	122.97	0	102	c001	527	408
600.07	122.99	0	102	c001	529	409
600.08	123	0	102	c001	531	409
600.12	123.04	0	102	c001	533	409
600.13	123.05	0	102	c001	535	409
600.15	123.07	0	102	c001	537	410
600.16	123.08	0	102	c001	539	410
600.18	123.1	0	102	c001	541	410
600.19	123.11	0	102	c001	543	411
600.21	123.13	0	102	c001	544	411
600.23	123.15	0	102	c001	546	411
600.24	123.16	0	102	c001	547	412
600.26	123.18	0	102	c001	549	412
600.27	123.19	0	102	c001	550	412
600.29	123.21	0	102	c001	552	413
600.3	123.22	0	102	c001	553	413
600.32	123.24	0	102	c001	554	414
600.33	123.25	0	102	c001	555	414
600.37	123.29	0	102	c001	556	414
600.38	123.3	0	102	c001	558	415
600.4	123.32	0	102	c001	558	415
600.41	123.33	0	102	c001	559	415
600.43	123.35	0	102	c001	560	415
600.44	123.36	0	102	c001	563	415
600.46	123.38	0	102	c001	562	415
600.47	123.39	0	102	c001	560	415
600.49	123.41	0	102	c001	558	415
600.51	123.43	0	102	c001	556	415
600.52	123.44	0	102	c001	552	415
600.54	123.46	0	102	c001	549	415
600.55	123.47	0	102	c001	546	415
600.57	123.49	0	102	c001	543	415
600.6	123.52	0	102	c001	540	415
600.62	123.54	0	102	c001	537	415
600.63	123.55	0	102	c001	535	415
600.65	123.57	0	102	c001	532	414
600.66	123.58	0	102	c001	530	414
600.68	123.6	0	102	c001	527	414
600.69	123.61	0	102	c001	524	414
600.71	123.63	0	102	c001	521	413
600.72	123.64	0	102	c001	515	413
600.74	123.66	0	102	c001	508	412
600.76	123.68	0	102	c001	501	412
600.77	123.69	0	102	c001	495	411
600.79	123.71	0	102	c001	489	411
600.8	123.72	0	102	c001	483	411
600.83	123.75	0	102	c001	477	411
600.85	123.77	0	102	c001	472	411
600.86	123.78	0	102	c001	467	411
600.88	123.8	0	102	c001	462	411
600.9	123.82	0	102	c001	458	411
600.91	123.83	0	102	c001	453	412
600.93	123.85	0	102	c001	449	412
600.94	123.86	0	102	c001	445	412
600.96	123.88	0	102	c001	441	412
600.97	123.89	0	102	c001	437	413
600.99	123.91	0	102	c001	433	413
601.01	123.93	0	102	c001	429	413
601.02	123.94	0	102	c001	426	414
601.04	123.96	0	102	c001	423	414
601.05	123.97	0	102	c001	419	414
601.08	124	0	102	c001	416	415
601.1	124.02	0	102	c001	413	415
601.11	124.03	0	102	c001	410	416
601.13	124.05	0	102	c001	407	416
601.15	124.07	0	102	c001	404	417
601.16	124.08	0	102	c001	400	417
601.18	124.1	0	102	c001	395	416
601.19	124.11	0	102	c001	386	415
601.21	124.13	0	102	c001	377	415
601.22	124.14	0	102	c001	365	414
601.24	124.16	0	102	c001	354	413
601.25	124.17	0	102	c001	344	411
601.27	124.19	0	102	c001	335	410
601.29	124.21	0	102	c001	327	410
601.3	124.22	0	102	c001	319	409
601.33	124.25	0	102	c001	311	409
601.35	124.27	0	102	c001	304	408
601.36	124.28	0	102	c001	297	408
601.38	124.3	0	102	c001	290	408
601.4	124.32	0	102	c001	283	408
601.41	124.33	0	102	c001	277	408
601.43	124.35	0	102	c001	271	407
601.44	124.36	0	102	c001	266	407
601.46	124.38	0	102	c001	261	407
601.47	124.39	0	102	c001	256	407
601.49	124.41	0	102	c001	250	407
601.5	124.42	0	102	c001	246	407
601.52	124.44	0	102	c001	242	408
601.54	124.46	0	102	c001	238	408
601.55	124.47	0	102	c001	234	408
601.58	124.5	0	102	c001	230	408
601.6	124.52	0	102	c001	226	408
601.61	124.53	0	102	c001	222	408
601.63	124.55	0	102	c001	219	408
601.64	124.56	0	102	c001	216	408
601.66	124.58	0	102	c001	213	408
601.68	124.6	0	102	c001	210	409
601.69	124.61	0	102	c001	207	409
601.71	124.63	0	102	c001	203	408
601.72	124.64	0	102	c001	198	407
601.74	124.66	0	102	c001	193	405
601.75	124.67	0	102	c001	189	404
601.77	124.69	0	102	c001	185	402
601.79	124.71	0	102	c001	181	401
601.82	124.74	0	102	c001	177	400
601.83	124.75	0	102	c001	174	399
601.85	124.77	0	102	c001	169	398
601.86	124.78	0	102	c001	165	397
601.88	124.8	0	102	c001	161	396
601.89	124.81	0	102	c001	157	395
601.91	124.83	0	102	c001	151	393
601.93	124.85	0	102	c001	147	393
601.94	124.86	0	102	c001	143	392
601.96	124.88	0	102	c001	140	392
601.97	124.89	0	102	c001	137	391
601.99	124.91	0	102	c001	134	391
602	124.92	0	102	c001	130	390
602.02	124.94	0	102	c001	127	390
602.03	124.95	0	102	c001	125	390
602.07	124.99	0	102	c001	121	389
602.08	125	0	102	c001	119	389
602.1	125.02	0	102	c001	122	389
602.11	125.03	0	102	c001	126	388
602.13	125.05	0	102	c001	131	389
602.14	125.06	0	102	c001	139	389
602.16	125.08	0	102	c001	146	390
602.18	125.1	0	102	c001	152	390
602.19	125.11	0	102	c001	158	390
602.21	125.13	0	102	c001	163	390
602.22	125.14	0	102	c001	169	391
602.24	125.16	0	102	c001	174	391
602.25	125.17	0	102	c001	179	391
602.27	125.19	0	102	c001	183	392
602.28	125.2	0	102	c001	188	392
602.32	125.24	0	102	c001	192	392
602.33	125.25	0	102	c001	196	393
602.35	125.27	0	102	c001	200	393
602.36	125.28	0	102	c001	204	394
602.38	125.3	0	102	c001	207	394
602.39	125.31	0	102	c001	211	394
602.41	125.33	0	102	c001	215	395
602.42	125.34	0	102	c001	218	396
602.44	125.36	0	102	c001	222	396
602.46	125.38	0	102	c001	227	397
602.47	125.39	0	102	c001	235	398
602.49	125.41	0	102	c001	245	399
602.5	125.42	0	102	c001	255	400
602.52	125.44	0	102	c001	264	401
602.55	125.47	0	102	c001	273	402
602.57	125.49	0	102	c001	281	403
602.58	125.5	0	102	c001	289	404
602.6	125.52	0	102	c001	296	405
602.61	125.53	0	102	c001	303	406
602.63	125.55	0	102	c001	310	407
602.64	125.56	0	102	c001	317	407
602.66	125.58	0	102	c001	322	408
602.67	125.59	0	102	c001	328	409
602.69	125.61	0	102	c001	332	409
602.71	125.63	0	102	c001	337	410
602.72	125.64	0	102	c001	342	411
602.74	125.66	0	102	c001	346	411
602.75	125.67	0	102	c001	351	412
602.78	125.7	0	102	c001	355	412
602.8	125.72	0	102	c001	360	413
602.81	125.73	0	102	c001	364	413
602.83	125.75	0	102	c001	368	414
602.85	125.77	0	102	c001	372	414
602.86	125.78	0	102	c001	375	414
602.88	125.8	0	102	c001	379	414
602.89	125.81	0	102	c001	382	415
602.91	125.83	0	102	c001	384	415
602.92	125.84	0	102	c001	387	415
602.94	125.86	0	102	c001	390	416
602.96	125.88	0	102	c001	392	416
602.97	125.89	0	102	c001	395	417
602.99	125.91	0	102	c001	397	417
603	125.92	0	102	c001	399	418
603.03	125.95	0	102	c001	401	418
603.05	125.97	0	102	c001	403	419
603.06	125.98	0	102	c001	405	419
603.08	126	0	102	c001	407	420
603.1	126.02	0	102	c001	409	420
603.11	126.03	0	102	c001	412	419
603.13	126.05	0	102	c001	416	418
603.14	126.06	0	102	c001	422	417
603.16	126.08	0	102	c001	429	416
603.17	126.09	0	102	c001	434	415
603.19	126.11	0	102	c001	440	414
603.2	126.12	0	102	c001	446	414
603.22	126.14	0	102	c001	450	413
603.24	126.16	0	102	c001	455	413
603.25	126.17	0	102	c001	459	413
603.28	126.2	0	102	c001	464	413
603.3	126.22	0	102	c001	467	413
603.31	126.23	0	102	c001	472	412
603.33	126.25	0	102	c001	475	412
603.35	126.27	0	102	c001	479	412
603.36	126.28	0	102	c001	482	412
603.38	126.3	0	102	c001	486	412
603.39	126.31	0	102	c001	489	412
603.41	126.33	0	102	c001	492	413
603.42	126.34	0	102	c001	494	413
603.44	126.36	0	102	c001	497	413
603.45	126.37	0	102	c001	500	413
603.47	126.39	0	102	c001	502	413
603.49	126.41	0	102	c001	505	414
603.52	126.44	0	102	c001	507	414
603.53	126.45	0	102	c001	510	414
603.55	126.47	0	102	c001	512	415
603.56	126.48	0	102	c001	515	415
603.58	126.5	0	102	c001	517	416
603.59	126.51	0	102	c001	519	416
603.61	126.53	0	102	c001	521	416
603.63	126.55	0	102	c001	523	417
603.64	126.56	0	102	c001	525	417
603.66	126.58	0	102	c001	526	418
603.67	126.59	0	102	c001	528	418
603.69	126.61	0	102	c001	530	418
603.7	126.62	0	102	c001	531	417
603.72	126.64	0	102	c001	533	416
603.74	126.66	0	102	c001	534	415
603.77	126.69	0	102	c001	536	415
603.78	126.7	0	102	c001	538	413
603.8	126.72	0	102	c001	540	413
603.81	126.73	0	102	c001	541	412
603.83	126.75	0	102	c001	543	411
603.84	126.76	0	102	c001	544	411
603.86	126.78	0	102	c001	545	410
603.88	126.8	0	102	c001	546	410
603.89	126.81	0	102	c001	547	409
603.91	126.83	0	102	c001	548	409
603.92	126.84	0	102	c001	549	409
603.94	126.86	0	102	c001	548	409
603.95	126.87	0	102	c001	550	409
603.97	126.89	0	102	c001	552	408
603.98	126.9	0	102	c001	551	407
604.02	126.94	0	102	c001	549	407
604.03	126.95	0	102	c001	548	407
604.05	126.97	0	102	c001	546	407
604.06	126.98	0	102	c001	543	407
604.08	127	0	102	c001	541	407
604.09	127.01	0	102	c001	538	407
604.11	127.03	0	102	c001	535	407
604.13	127.05	0	102	c001	532	407
604.14	127.06	0	102	c001	529	407
604.16	127.08	0	102	c001	527	407
604.17	127.09	0	102	c001	524	407
604.19	127.11	0	102	c001	522	407
604.2	127.12	0	102	c001	519	407
604.22	127.14	0	102	c001	516	407
604.23	127.15	0	102	c001	512	407
604.27	127.19	0	102	c001	505	407
604.28	127.2	0	102	c001	498	407
604.3	127.22	0	102	c001	491	407
604.31	127.23	0	102	c001	484	407
604.33	127.25	0	102	c001	478	407
604.34	127.26	0	102	c001	472	407
604.36	127.28	0	102	c001	467	408
604.37	127.29	0	102	c001	461	408
604.39	127.31	0	102	c001	456	408
604.41	127.33	0	102	c001	451	409
604.42	127.34	0	102	c001	446	409
604.44	127.36	0	102	c001	441	409
604.45	127.37	0	102	c001	437	410
604.47	127.39	0	102	c001	433	410
604.5	127.42	0	102	c001	429	411
604.52	127.44	0	102	c001	425	412
604.53	127.45	0	102	c001	421	412
604.55	127.47	0	102	c001	417	413
604.56	127.48	0	102	c001	413	413
604.58	127.5	0	102	c001	410	414
604.59	127.51	0	102	c001	405	414
604.61	127.53	0	102	c001	397	413
604.62	127.54	0	102	c001	388	413
604.64	127.56	0	102	c001	379	413
604.66	127.58	0	102	c001	367	412
604.67	127.59	0	102	c001	356	410
604.69	127.61	0	102	c001	346	409
604.7	127.62	0	102	c001	337	408
604.72	127.64	0	102	c001	330	407
604.75	127.67	0	102	c001	324	407
604.76	127.68	0	102	c001	318	407
604.78	127.7	0	102	c001	311	406
604.8	127.72	0	102	c001	304	406
604.81	127.73	0	102	c001	298	406
604.83	127.75	0	102	c001	292	406
604.84	127.76	0	102	c001	286	406
604.86	127.78	0	102	c001	280	406
604.87	127.79	0	102	c001	275	406
604.89	127.81	0	102	c001	270	406
604.91	127.83	0	102	c001	265	406
604.92	127.84	0	102	c001	259	406
604.94	127.86	0	102	c001	250	405
604.95	127.87	0	102	c001	241	403
604.97	127.89	0	102	c001	232	402
605	127.92	0	102	c001	223	401
605.01	127.93	0	102	c001	214	399
605.03	127.95	0	102	c001	206	398
605.05	127.97	0	102	c001	198	397
605.06	127.98	0	102	c001	191	397
605.08	128	0	102	c001	184	396
605.09	128.01	0	102	c001	177	395
605.11	128.03	0	102	c001	171	395
605.12	128.04	0	102	c001	165	394
605.14	128.06	0	102	c001	159	394
605.15	128.07	0	102	c001	154	393
605.17	128.09	0	102	c001	149	392
605.19	128.11	0	102	c001	146	391
605.2	128.12	0	102	c001	144	391
605.23	128.15	0	102	c001	141	390
605.25	128.17	0	102	c001	141	388
605.26	128.18	0	102	c001	141	388
605.28	128.2	0	102	c001	141	388
605.3	128.22	0	102	c001	142	388
605.31	128.23	0	102	c001	144	388
605.33	128.25	0	102	c001	145	388
605.34	128.26	0	102	c001	147	388
605.36	128.28	0	102	c001	148	388
605.37	128.29	0	102	c001	150	388
605.39	128.31	0	102	c001	152	388
605.4	128.32	0	102	c001	154	389
605.42	128.34	0	102	c001	157	389
605.44	128.36	0	102	c001	160	389
605.47	128.39	0	102	c001	165	390
605.48	128.4	0	102	c001	169	391
605.5	128.42	0	102	c001	173	391
605.51	128.43	0	102	c001	177	392
605.53	128.45	0	102	c001	180	392
605.54	128.46	0	102	c001	184	393
605.56	128.48	0	102	c001	187	394
605.58	128.5	0	102	c001	189	394
605.59	128.51	0	102	c001	192	395
605.61	128.53	0	102	c001	195	395
605.62	128.54	0	102	c001	197	396
605.64	128.56	0	102	c001	201	397
605.65	128.57	0	102	c001	203	397
605.67	128.59	0	102	c001	205	398
605.69	128.61	0	102	c001	208	398
605.72	128.64	0	102	c001	213	399
605.73	128.65	0	102	c001	220	400
605.75	128.67	0	102	c001	227	401
605.76	128.68	0	102	c001	236	402
605.78	128.7	0	102	c001	244	402
605.79	128.71	0	102	c001	252	403
605.81	128.73	0	102	c001	259	404
605.83	128.75	0	102	c001	265	405
605.84	128.76	0	102	c001	272	405
605.86	128.78	0	102	c001	278	406
605.87	128.79	0	102	c001	284	407
605.89	128.81	0	102	c001	290	408
605.9	128.82	0	102	c001	295	408
605.92	128.84	0	102	c001	300	409
605.93	128.85	0	102	c001	305	409
605.97	128.89	0	102	c001	310	410
605.98	128.9	0	102	c001	314	410
606	128.92	0	102	c001	318	411
606.01	128.93	0	102	c001	322	411
606.03	128.95	0	102	c001	326	412
606.04	128.96	0	102	c001	330	412
606.06	128.98	0	102	c001	333	413
606.08	129	0	102	c001	337	413
606.09	129.01	0	102	c001	340	413
606.11	129.03	0	102	c001	343	414
606.12	129.04	0	102	c001	346	414
606.14	129.06	0	102	c001	349	415
606.15	129.07	0	102	c001	351	415
606.17	129.09	0	102	c001	354	415
606.18	129.1	0	102	c001	359	415
606.22	129.14	0	102	c001	365	415
606.23	129.15	0	102	c001	371	415
606.25	129.17	0	102	c001	377	414
606.26	129.18	0	102	c001	383	414
606.28	129.2	0	102	c001	388	414
606.29	129.21	0	102	c001	394	414
606.31	129.23	0	102	c001	398	414
606.32	129.24	0	102	c001	403	414
606.34	129.26	0	102	c001	407	414
606.36	129.28	0	102	c001	412	414
606.37	129.29	0	102	c001	416	414
606.39	129.31	0	102	c001	420	414
606.4	129.32	0	102	c001	424	414
606.42	129.34	0	102	c001	427	414
606.45	129.37	0	102	c001	430	415
606.47	129.39	0	102	c001	433	415
606.48	129.4	0	102	c001	437	415
606.5	129.42	0	102	c001	440	416
606.51	129.43	0	102	c001	443	416
606.53	129.45	0	102	c001	446	416
606.54	129.46	0	102	c001	448	417
606.56	129.48	0	102	c001	451	417
606.57	129.49	0	102	c001	454	417
606.59	129.51	0	102	c001	456	418
606.61	129.53	0	102	c001	458	417
606.62	129.54	0	102	c001	460	416
606.64	129.56	0	102	c001	461	414
606.65	129.57	0	102	c001	462	413
606.67	129.59	0	102	c001	463	412
606.7	129.62	0	102	c001	466	410
606.71	129.63	0	102	c001	468	408
606.73	129.65	0	102	c001	471	405
606.75	129.67	0	102	c001	473	403
606.76	129.68	0	102	c001	475	401
606.78	129.7	0	102	c001	477	399
606.79	129.71	0	102	c001	478	398
606.81	129.73	0	102	c001	480	396
606.82	129.74	0	102	c001	481	395
606.84	129.76	0	102	c001	483	394
606.86	129.78	0	102	c001	484	393
606.87	129.79	0	102	c001	485	392
606.89	129.81	0	102	c001	486	392
606.9	129.82	0	102	c001	487	391
606.92	129.84	0	102	c001	488	390
606.95	129.87	0	102	c001	489	390
606.96	129.88	0	102	c001	490	390
606.98	129.9	0	102	c001	491	389
607	129.92	0	102	c001	491	389
607.01	129.93	0	102	c001	492	389
607.03	129.95	0	102	c001	495	388
607.04	129.96	0	102	c001	495	388
607.06	129.98	0	102	c001	493	388
607.07	129.99	0	102	c001	491	388
607.09	130.01	0	102	c001	489	389
607.1	130.02	0	102	c001	486	389
607.12	130.04	0	102	c001	482	390
607.14	130.06	0	102	c001	477	391
607.15	130.07	0	102	c001	474	392
607.18	130.1	0	102	c001	470	393
607.2	130.12	0	102	c001	466	393
607.21	130.13	0	102	c001	463	394
607.23	130.15	0	102	c001	460	395
607.25	130.17	0	102	c001	457	395
607.26	130.18	0	102	c001	454	396
607.28	130.2	0	102	c001	451	396
607.29	130.21	0	102	c001	449	396
607.31	130.23	0	102	c001	446	397
607.32	130.24	0	102	c001	443	397
607.34	130.26	0	102	c001	441	398
607.35	130.27	0	102	c001	439	398
607.37	130.29	0	102	c001	436	398
607.39	130.31	0	102	c001	434	399
607.42	130.34	0	102	c001	432	399
607.43	130.35	0	102	c001	428	400
607.45	130.37	0	102	c001	422	400
607.46	130.38	0	102	c001	413	400
607.48	130.4	0	102	c001	408	399
607.49	130.41	0	102	c001	406	399
607.51	130.43	0	99	c001	1	0
607.53	130.45	0	102	c001	348	401
607.54	130.46	0	102	c001	344	402
607.56	130.48	0	102	c001	341	403
607.57	130.49	0	102	c001	336	403
607.59	130.51	0	102	c001	332	403
607.6	130.52	0	102	c001	327	404
607.62	130.54	0	102	c001	322	404
607.64	130.56	0	102	c001	317	404
607.67	130.59	0	102	c001	313	405
607.68	130.6	0	102	c001	307	405
607.7	130.62	0	102	c001	301	406
607.71	130.63	0	102	c001	296	406
607.73	130.65	0	102	c001	291	407
607.74	130.66	0	102	c001	286	407
607.76	130.68	0	102	c001	282	408
607.78	130.7	0	102	c001	277	408
607.79	130.71	0	102	c001	273	408
607.81	130.73	0	102	c001	269	409
607.82	130.74	0	102	c001	266	409
607.84	130.76	0	102	c001	262	409
607.85	130.77	0	102	c001	257	408
607.87	130.79	0	102	c001	250	407
607.88	130.8	0	102	c001	244	406
607.92	130.84	0	102	c001	239	406
607.93	130.85	0	102	c001	232	405
607.95	130.87	0	102	c001	226	404
607.96	130.88	0	102	c001	221	403
607.98	130.9	0	102	c001	216	403
607.99	130.91	0	102	c001	211	402
608.01	130.93	0	102	c001	206	402
608.03	130.95	0	102	c001	202	401
608.04	130.96	0	102	c001	198	401
608.06	130.98	0	102	c001	194	401
608.07	130.99	0	102	c001	189	401
608.09	131.01	0	102	c001	186	400
608.1	131.02	0	102	c001	182	400
608.12	131.04	0	102	c001	179	400
608.15	131.07	0	102	c001	176	400
608.17	131.09	0	102	c001	173	400
608.18	131.1	0	102	c001	170	399
608.2	131.12	0	102	c001	167	399
608.21	131.13	0	102	c001	165	399
608.23	131.15	0	102	c001	162	399
608.24	131.16	0	102	c001	160	399
608.26	131.18	0	102	c001	158	398
608.27	131.19	0	102	c001	155	397
608.29	131.21	0	102	c001	152	397
608.31	131.23	0	102	c001	149	396
608.32	131.24	0	102	c001	147	395
608.34	131.26	0	102	c001	146	395
608.35	131.27	0	102	c001	145	394
608.37	131.29	0	102	c001	144	394
608.4	131.32	0	102	c001	143	394
608.42	131.34	0	102	c001	142	393
608.43	131.35	0	102	c001	140	393
608.45	131.37	0	102	c001	138	392
608.46	131.38	0	102	c001	137	392
608.48	131.4	0	102	c001	136	392
608.49	131.41	0	102	c001	134	391
608.51	131.43	0	102	c001	130	391
608.52	131.44	0	102	c001	128	391
608.54	131.46	0	102	c001	126	390
608.56	131.48	0	102	c001	124	390
608.57	131.49	0	102	c001	122	390
608.59	131.51	0	102	c001	121	390
608.6	131.52	0	102	c001	119	390
608.62	131.54	0	102	c001	118	390
608.65	131.57	0	102	c001	118	390
608.66	131.58	0	102	c001	116	390
608.68	131.6	0	102	c001	116	390
608.7	131.62	0	102	c001	114	390
608.71	131.63	0	102	c001	113	390
608.73	131.65	0	102	c001	112	390
608.74	131.66	0	102	c001	111	390
608.76	131.68	0	102	c001	111	390
608.77	131.69	0	102	c001	110	390
608.79	131.71	0	102	c001	108	390
608.81	131.73	0	102	c001	108	390
608.82	131.74	0	102	c001	107	390
608.84	131.76	0	102	c001	106	391
608.85	131.77	0	102	c001	106	391
608.87	131.79	0	102	c001	105	391
608.9	131.82	0	102	c001	104	391
608.91	131.83	0	102	c001	103	391
608.93	131.85	0	102	c001	101	391
608.95	131.87	0	102	c001	100	390
608.96	131.88	0	102	c001	100	390
608.98	131.9	0	102	c001	98	390
608.99	131.91	0	102	c001	97	389
609.01	131.93	0	102	c001	96	389
609.02	131.94	0	102	c001	95	388
609.04	131.96	0	102	c001	95	388
609.05	131.97	0	102	c001	95	387
609.07	131.99	0	102	c001	95	386
609.09	132.01	0	102	c001	95	385
609.1	132.02	0	102	c001	96	384
609.13	132.05	0	102	c001	95	383
609.15	132.07	0	102	c001	94	383
609.16	132.08	0	102	c001	93	382
609.18	132.1	0	102	c001	92	381
609.2	132.12	0	102	c001	91	380
609.21	132.13	0	102	c001	91	380
609.23	132.15	0	102	c001	90	379
609.24	132.16	0	102	c001	90	378
609.26	132.18	0	102	c001	88	377
609.27	132.19	0	102	c001	87	376
609.29	132.21	0	102	c001	86	376
609.3	132.22	0	102	c001	86	375
609.32	132.24	0	102	c001	86	373
609.34	132.26	0	102	c001	87	372
609.37	132.29	0	102	c001	87	371
609.38	132.3	0	102	c001	86	370
609.4	132.32	0	102	c001	86	369
609.41	132.33	0	102	c001	87	369
609.43	132.35	0	102	c001	86	367
609.44	132.36	0	102	c001	83	365
609.46	132.38	0	102	c001	82	363
609.48	132.4	0	102	c001	81	361
609.49	132.41	0	102	c001	81	359
609.51	132.43	0	102	c001	81	357
609.52	132.44	0	102	c001	82	356
609.54	132.46	0	102	c001	83	355
609.55	132.47	0	102	c001	83	354
609.57	132.49	0	102	c001	83	353
609.59	132.51	0	102	c001	83	352
609.62	132.54	0	102	c001	83	352
609.63	132.55	0	102	c001	83	347
609.65	132.57	0	102	c001	93	349
609.66	132.58	0	102	c001	107	353
609.68	132.6	0	102	c001	120	357
609.69	132.61	0	102	c001	131	361
609.71	132.63	0	102	c001	143	365
609.73	132.65	0	102	c001	152	368
609.74	132.66	0	102	c001	161	371
609.76	132.68	0	102	c001	170	374
609.77	132.69	0	102	c001	177	375
609.79	132.71	0	102	c001	185	377
609.8	132.72	0	102	c001	191	379
609.82	132.74	0	102	c001	198	380
609.83	132.75	0	102	c001	204	382
609.87	132.79	0	102	c001	211	383
609.88	132.8	0	102	c001	216	384
609.9	132.82	0	102	c001	221	385
609.91	132.83	0	102	c001	226	386
609.93	132.85	0	102	c001	231	387
609.94	132.86	0	102	c001	235	388
609.96	132.88	0	102	c001	241	389
609.98	132.9	0	102	c001	245	390
609.99	132.91	0	102	c001	248	390
610.01	132.93	0	102	c001	252	391
610.02	132.94	0	102	c001	257	392
610.04	132.96	0	102	c001	260	393
610.05	132.97	0	102	c001	263	393
610.07	132.99	0	102	c001	267	394
610.1	133.02	0	102	c001	270	395
610.12	133.04	0	102	c001	273	395
610.13	133.05	0	102	c001	276	396
610.15	133.07	0	102	c001	279	397
610.16	133.08	0	102	c001	282	397
610.18	133.1	0	102	c001	285	398
610.19	133.11	0	102	c001	287	399
610.21	133.13	0	102	c001	290	399
610.22	133.14	0	102	c001	293	400
610.24	133.16	0	102	c001	297	400
610.26	133.18	0	102	c001	305	400
610.27	133.19	0	102	c001	313	400
610.29	133.21	0	102	c001	321	400
610.3	133.22	0	102	c001	328	400
610.32	133.24	0	102	c001	333	400
610.35	133.27	0	102	c001	337	400
610.37	133.29	0	102	c001	340	399
610.38	133.3	0	102	c001	343	399
610.4	133.32	0	102	c001	344	400
610.41	133.33	0	102	c001	343	401
610.43	133.35	0	102	c001	388	399
610.44	133.36	0	102	c001	395	402
610.46	133.38	0	102	c001	397	403
610.47	133.39	0	102	c001	400	403
610.49	133.41	0	102	c001	403	403
610.51	133.43	0	102	c001	407	404
610.52	133.44	0	102	c001	410	404
610.54	133.46	0	102	c001	412	404
610.55	133.47	0	102	c001	415	404
610.57	133.49	0	102	c001	418	405
610.6	133.52	0	102	c001	420	405
610.61	133.53	0	102	c001	423	405
610.63	133.55	0	102	c001	425	406
610.65	133.57	0	102	c001	427	406
610.66	133.58	0	102	c001	430	407
610.68	133.6	0	102	c001	431	407
610.69	133.61	0	102	c001	434	408
610.71	133.63	0	102	c001	436	408
610.72	133.64	0	102	c001	439	409
610.74	133.66	0	102	c001	441	410
610.76	133.68	0	102	c001	443	410
610.77	133.69	0	102	c001	446	411
610.79	133.71	0	102	c001	448	411
610.8	133.72	0	102	c001	450	412
610.83	133.75	0	102	c001	452	413
610.85	133.77	0	102	c001	454	413
610.86	133.78	0	102	c001	456	414
610.88	133.8	0	102	c001	459	414
610.9	133.82	0	102	c001	460	415
610.91	133.83	0	102	c001	462	416
610.93	133.85	0	102	c001	464	416
610.94	133.86	0	102	c001	465	417
610.96	133.88	0	102	c001	467	417
610.97	133.89	0	102	c001	470	416
610.99	133.91	0	102	c001	474	416
611	133.92	0	102	c001	479	414
611.02	133.94	0	102	c001	484	413
611.04	133.96	0	102	c001	489	412
611.07	133.99	0	102	c001	493	411
611.08	134	0	102	c001	498	410
611.1	134.02	0	102	c001	501	410
611.11	134.03	0	102	c001	505	409
611.13	134.05	0	102	c001	508	408
611.15	134.07	0	102	c001	511	408
611.16	134.08	0	102	c001	514	408
611.18	134.1	0	102	c001	517	407
611.19	134.11	0	102	c001	519	407
611.21	134.13	0	102	c001	521	407
611.22	134.14	0	102	c001	524	407
611.24	134.16	0	102	c001	527	406
611.25	134.17	0	102	c001	529	406
611.27	134.19	0	102	c001	531	406
611.29	134.21	0	102	c001	533	405
611.3	134.22	0	102	c001	536	405
611.33	134.25	0	102	c001	537	404
611.35	134.27	0	102	c001	538	404
611.36	134.28	0	102	c001	537	404
611.38	134.3	0	102	c001	537	404
611.39	134.31	0	102	c001	536	404
611.41	134.33	0	102	c001	536	404
611.43	134.35	0	102	c001	536	404
611.44	134.36	0	102	c001	535	404
611.46	134.38	0	102	c001	535	404
611.47	134.39	0	102	c001	535	404
611.49	134.41	0	102	c001	534	404
611.5	134.42	0	102	c001	534	404
611.52	134.44	0	102	c001	534	404
611.54	134.46	0	102	c001	534	404
611.55	134.47	0	102	c001	531	404
611.58	134.5	0	102	c001	529	404
611.6	134.52	0	102	c001	528	404
611.61	134.53	0	102	c001	526	403
611.63	134.55	0	102	c001	521	403
611.64	134.56	0	102	c001	515	402
611.66	134.58	0	102	c001	508	402
611.68	134.6	0	102	c001	503	401
611.69	134.61	0	102	c001	498	401
611.71	134.63	0	102	c001	493	401
611.72	134.64	0	102	c001	488	401
611.74	134.66	0	102	c001	483	401
611.75	134.67	0	102	c001	479	401
611.77	134.69	0	102	c001	475	402
611.78	134.7	0	102	c001	471	402
611.82	134.74	0	102	c001	467	402
611.83	134.75	0	102	c001	464	402
611.85	134.77	0	102	c001	460	403
611.86	134.78	0	102	c001	457	403
611.88	134.8	0	102	c001	451	404
611.89	134.81	0	102	c001	446	403
611.91	134.83	0	102	c001	436	402
611.93	134.85	0	102	c001	427	402
611.94	134.86	0	102	c001	418	401
611.96	134.88	0	102	c001	411	401
611.97	134.89	0	102	c001	406	400
611.99	134.91	0	102	c001	407	400
612	134.92	0	99	c001	1	0
612.02	134.94	0	102	c001	352	399
612.03	134.95	0	102	c001	348	400
612.07	134.99	0	102	c001	344	401
612.08	135	0	102	c001	341	401
612.1	135.02	0	102	c001	337	401
612.11	135.03	0	102	c001	333	401
612.13	135.05	0	102	c001	329	402
612.14	135.06	0	102	c001	325	402
612.16	135.08	0	102	c001	320	402
612.17	135.09	0	102	c001	317	403
612.19	135.11	0	102	c001	312	403
612.21	135.13	0	102	c001	308	403
612.22	135.14	0	102	c001	303	404
612.24	135.16	0	102	c001	298	404
612.25	135.17	0	102	c001	294	405
612.27	135.19	0	102	c001	290	405
612.3	135.22	0	102	c001	286	405
612.32	135.24	0	102	c001	282	406
612.33	135.25	0	102	c001	278	406
612.35	135.27	0	102	c001	275	407
612.36	135.28	0	102	c001	272	407
612.38	135.3	0	102	c001	268	408
612.39	135.31	0	102	c001	265	408
612.41	135.33	0	102	c001	261	408
612.42	135.34	0	102	c001	252	407
612.44	135.36	0	102	c001	244	407
612.46	135.38	0	102	c001	235	406
612.47	135.39	0	102	c001	228	405
612.49	135.41	0	102	c001	220	404
612.5	135.42	0	102	c001	212	403
612.52	135.44	0	102	c001	206	403
612.55	135.47	0	102	c001	199	402
612.56	135.48	0	102	c001	193	401
612.58	135.5	0	102	c001	187	400
612.6	135.52	0	102	c001	182	400
612.61	135.53	0	102	c001	177	399
612.63	135.55	0	102	c001	173	398
612.64	135.56	0	102	c001	168	398
612.66	135.58	0	102	c001	164	398
612.67	135.59	0	102	c001	160	397
612.69	135.61	0	102	c001	155	397
612.71	135.63	0	102	c001	151	397
612.72	135.64	0	102	c001	148	397
612.74	135.66	0	102	c001	144	397
612.75	135.67	0	102	c001	142	397
612.78	135.7	0	102	c001	138	397
612.8	135.72	0	102	c001	134	397
612.81	135.73	0	102	c001	132	396
612.83	135.75	0	102	c001	129	396
612.85	135.77	0	102	c001	127	395
612.86	135.78	0	102	c001	126	395
612.88	135.8	0	102	c001	129	394
612.89	135.81	0	102	c001	132	394
612.91	135.83	0	102	c001	137	394
612.92	135.84	0	102	c001	144	394
612.94	135.86	0	102	c001	150	395
612.95	135.87	0	102	c001	155	395
612.97	135.89	0	102	c001	160	395
612.99	135.91	0	102	c001	164	395
613	135.92	0	102	c001	169	395
613.03	135.95	0	102	c001	173	395
613.05	135.97	0	102	c001	177	395
613.06	135.98	0	102	c001	181	395
613.08	136	0	102	c001	184	396
613.1	136.02	0	102	c001	187	396
613.11	136.03	0	102	c001	190	396
613.13	136.05	0	102	c001	193	396
613.14	136.06	0	102	c001	196	396
613.16	136.08	0	102	c001	200	396
613.17	136.09	0	102	c001	203	397
613.19	136.11	0	102	c001	211	397
613.2	136.12	0	102	c001	220	398
613.22	136.14	0	102	c001	228	399
613.24	136.16	0	102	c001	238	400
613.25	136.17	0	102	c001	247	401
613.28	136.2	0	102	c001	255	401
613.3	136.22	0	102	c001	263	402
613.31	136.23	0	102	c001	271	403
613.33	136.25	0	102	c001	277	404
613.34	136.26	0	102	c001	284	404
613.36	136.28	0	102	c001	291	405
613.38	136.3	0	102	c001	298	406
613.39	136.31	0	102	c001	303	407
613.41	136.33	0	102	c001	310	408
613.42	136.34	0	102	c001	315	408
613.44	136.36	0	102	c001	320	409
613.45	136.37	0	102	c001	325	410
613.47	136.39	0	102	c001	330	410
613.49	136.41	0	102	c001	334	411
613.52	136.44	0	102	c001	338	412
613.53	136.45	0	102	c001	342	412
613.55	136.47	0	102	c001	347	413
613.56	136.48	0	102	c001	350	414
613.58	136.5	0	102	c001	354	414
613.59	136.51	0	102	c001	358	415
613.61	136.53	0	102	c001	362	416
613.63	136.55	0	102	c001	365	416
613.64	136.56	0	102	c001	369	417
613.66	136.58	0	102	c001	371	417
613.67	136.59	0	102	c001	375	417
613.69	136.61	0	102	c001	382	417
613.7	136.62	0	102	c001	389	416
613.72	136.64	0	102	c001	397	415
613.73	136.65	0	102	c001	405	414
613.77	136.69	0	102	c001	413	413
613.78	136.7	0	102	c001	419	413
613.8	136.72	0	102	c001	426	412
613.81	136.73	0	102	c001	432	412
613.83	136.75	0	102	c001	438	412
613.84	136.76	0	102	c001	444	412
613.86	136.78	0	102	c001	449	412
613.88	136.8	0	102	c001	454	412
613.89	136.81	0	102	c001	459	412
613.91	136.83	0	102	c001	464	412
613.92	136.84	0	102	c001	469	413
613.94	136.86	0	102	c001	473	413
613.95	136.87	0	102	c001	477	413
613.97	136.89	0	102	c001	481	413
613.98	136.9	0	102	c001	485	414
614.02	136.94	0	102	c001	489	414
614.03	136.95	0	102	c001	493	414
614.05	136.97	0	102	c001	496	415
614.06	136.98	0	102	c001	500	415
614.08	137	0	102	c001	503	415
614.09	137.01	0	102	c001	507	416
614.11	137.03	0	102	c001	509	416
614.12	137.04	0	102	c001	512	416
614.14	137.06	0	102	c001	515	416
614.16	137.08	0	102	c001	518	417
614.17	137.09	0	102	c001	520	417
614.19	137.11	0	102	c001	523	417
614.2	137.12	0	102	c001	526	417
614.22	137.14	0	102	c001	528	418
614.25	137.17	0	102	c001	530	417
614.27	137.19	0	102	c001	532	417
614.28	137.2	0	102	c001	534	417
614.3	137.22	0	102	c001	536	417
614.31	137.23	0	102	c001	538	417
614.33	137.25	0	102	c001	540	416
614.34	137.26	0	102	c001	541	415
614.36	137.28	0	102	c001	541	414
614.37	137.29	0	102	c001	541	414
614.39	137.31	0	102	c001	540	414
614.41	137.33	0	102	c001	540	413
614.42	137.34	0	102	c001	539	413
614.44	137.36	0	102	c001	539	413
614.45	137.37	0	102	c001	538	412
614.47	137.39	0	102	c001	538	412
614.5	137.42	0	102	c001	537	412
614.51	137.43	0	102	c001	537	412
614.53	137.45	0	102	c001	534	411
614.55	137.47	0	102	c001	532	411
614.56	137.48	0	102	c001	531	410
614.58	137.5	0	102	c001	530	409
614.59	137.51	0	102	c001	528	409
614.61	137.53	0	102	c001	524	408
614.62	137.54	0	102	c001	520	407
614.64	137.56	0	102	c001	516	406
614.66	137.58	0	102	c001	511	406
614.67	137.59	0	102	c001	508	406
614.69	137.61	0	102	c001	504	405
614.7	137.62	0	102	c001	501	405
614.73	137.65	0	102	c001	498	405
614.75	137.67	0	102	c001	495	405
614.76	137.68	0	102	c001	493	405
614.78	137.7	0	102	c001	490	405
614.8	137.72	0	102	c001	487	405
614.81	137.73	0	102	c001	484	406
614.83	137.75	0	102	c001	482	406
614.84	137.76	0	102	c001	480	406
614.86	137.78	0	102	c001	477	406
614.87	137.79	0	102	c001	474	406
614.89	137.81	0	102	c001	469	406
614.9	137.82	0	102	c001	461	407
614.92	137.84	0	102	c001	454	407
614.94	137.86	0	102	c001	445	407
614.97	137.89	0	102	c001	437	407
614.98	137.9	0	102	c001	429	407
615	137.92	0	102	c001	422	407
615.01	137.93	0	102	c001	416	407
615.03	137.95	0	102	c001	409	408
615.05	137.97	0	102	c001	403	408
615.06	137.98	0	102	c001	397	409
615.08	138	0	102	c001	391	410
615.09	138.01	0	102	c001	385	411
615.11	138.03	0	102	c001	378	411
615.12	138.04	0	102	c001	372	411
615.14	138.06	0	102	c001	366	412
615.15	138.07	0	102	c001	360	412
615.17	138.09	0	102	c001	357	412
615.19	138.11	0	102	c001	352	412
615.2	138.12	0	102	c001	348	412
615.23	138.15	0	102	c001	345	412
615.25	138.17	0	102	c001	341	413
615.26	138.18	0	102	c001	338	413
615.28	138.2	0	102	c001	335	413
615.29	138.21	0	102	c001	332	414
615.31	138.23	0	102	c001	328	414
615.33	138.25	0	102	c001	326	415
615.34	138.26	0	102	c001	322	416
615.36	138.28	0	102	c001	320	416
615.37	138.29	0	102	c001	317	417
615.39	138.31	0	102	c001	315	418
615.4	138.32	0	102	c001	312	418
615.42	138.34	0	102	c001	310	419
615.44	138.36	0	102	c001	308	419
615.47	138.39	0	102	c001	306	419
615.48	138.4	0	102	c001	303	419
615.5	138.42	0	102	c001	298	417
615.51	138.43	0	102	c001	290	415
615.53	138.45	0	102	c001	283	413
615.54	138.46	0	102	c001	275	412
615.56	138.48	0	102	c001	268	411
615.58	138.5	0	102	c001	262	410
615.59	138.51	0	102	c001	256	409
615.61	138.53	0	102	c001	250	408
615.62	138.54	0	102	c001	245	408
615.64	138.56	0	102	c001	241	407
615.65	138.57	0	102	c001	235	407
615.67	138.59	0	102	c001	230	406
615.7	138.62	0	102	c001	227	406
615.72	138.64	0	102	c001	222	406
615.73	138.65	0	102	c001	218	405
615.75	138.67	0	102	c001	214	405
615.76	138.68	0	102	c001	211	405
615.78	138.7	0	102	c001	207	405
615.79	138.71	0	102	c001	203	405
615.81	138.73	0	102	c001	200	405
615.83	138.75	0	102	c001	197	405
615.84	138.76	0	102	c001	193	405
615.86	138.78	0	102	c001	190	405
615.87	138.79	0	102	c001	188	405
615.89	138.81	0	102	c001	185	405
615.9	138.82	0	102	c001	182	405
615.92	138.84	0	102	c001	179	405
615.93	138.85	0	102	c001	177	405
615.97	138.89	0	102	c001	174	405
615.98	138.9	0	102	c001	172	405
616	138.92	0	102	c001	169	404
616.01	138.93	0	102	c001	165	402
616.03	138.95	0	102	c001	162	401
616.04	138.96	0	102	c001	159	400
616.06	138.98	0	102	c001	157	398
616.07	138.99	0	102	c001	155	397
616.09	139.01	0	102	c001	153	396
616.11	139.03	0	102	c001	151	396
616.12	139.04	0	102	c001	149	395
616.14	139.06	0	102	c001	147	394
616.15	139.07	0	102	c001	143	393
616.17	139.09	0	102	c001	141	392
616.2	139.12	0	102	c001	138	391
616.22	139.14	0	102	c001	135	390
616.23	139.15	0	102	c001	130	389
616.25	139.17	0	102	c001	126	388
616.26	139.18	0	102	c001	123	388
616.28	139.2	0	102	c001	120	387
616.29	139.21	0	102	c001	117	387
616.31	139.23	0	102	c001	114	386
616.32	139.24	0	102	c001	112	386
616.34	139.26	0	102	c001	110	385
616.36	139.28	0	102	c001	107	385
616.37	139.29	0	102	c001	106	384
616.39	139.31	0	102	c001	104	384
616.4	139.32	0	102	c001	102	384
616.42	139.34	0	102	c001	101	383
616.45	139.37	0	102	c001	101	383
616.46	139.38	0	102	c001	101	383
616.48	139.4	0	102	c001	101	383
616.5	139.42	0	102	c001	98	382
616.51	139.43	0	102	c001	97	382
616.53	139.45	0	102	c001	95	381
616.54	139.46	0	102	c001	97	381
616.56	139.48	0	102	c001	100	381
616.57	139.49	0	102	c001	102	381
616.59	139.51	0	102	c001	106	381
616.61	139.53	0	102	c001	110	382
616.62	139.54	0	102	c001	114	382
616.64	139.56	0	102	c001	118	382
616.65	139.57	0	102	c001	122	383
616.68	139.6	0	102	c001	125	384
616.7	139.62	0	102	c001	129	384
616.71	139.63	0	102	c001	132	385
616.73	139.65	0	102	c001	135	385
616.75	139.67	0	102	c001	138	386
616.76	139.68	0	102	c001	140	386
616.78	139.7	0	102	c001	144	387
616.79	139.71	0	102	c001	146	388
616.81	139.73	0	102	c001	149	389
616.82	139.74	0	102	c001	154	389
616.84	139.76	0	102	c001	160	390
616.85	139.77	0	102	c001	172	391
616.87	139.79	0	102	c001	184	392
616.89	139.81	0	102	c001	195	393
616.9	139.82	0	102	c001	207	394
616.93	139.85	0	102	c001	217	395
616.95	139.87	0	102	c001	226	395
616.96	139.88	0	102	c001	235	396
616.98	139.9	0	102	c001	244	397
617	139.92	0	102	c001	252	398
617.01	139.93	0	102	c001	259	399
617.03	139.95	0	102	c001	267	399
617.04	139.96	0	102	c001	273	400
617.06	139.98	0	102	c001	280	401
617.07	139.99	0	102	c001	287	402
617.09	140.01	0	102	c001	293	403
617.1	140.02	0	102	c001	299	403
617.12	140.04	0	102	c001	304	404
617.14	140.06	0	102	c001	310	405
617.15	140.07	0	102	c001	315	405
617.18	140.1	0	102	c001	320	406
617.2	140.12	0	102	c001	324	407
617.21	140.13	0	102	c001	328	407
617.23	140.15	0	102	c001	332	408
617.24	140.16	0	102	c001	335	409
617.26	140.18	0	102	c001	339	409
617.28	140.2	0	102	c001	342	410
617.29	140.21	0	102	c001	346	411
617.31	140.23	0	102	c001	349	411
617.32	140.24	0	102	c001	354	412
617.34	140.26	0	102	c001	357	412
617.35	140.27	0	102	c001	361	413
617.37	140.29	0	102	c001	364	413
617.39	140.31	0	102	c001	367	413
617.42	140.34	0	102	c001	370	414
617.43	140.35	0	102	c001	373	414
617.45	140.37	0	102	c001	375	414
617.46	140.38	0	102	c001	378	414
617.48	140.4	0	102	c001	380	415
617.49	140.41	0	102	c001	382	415
617.51	140.43	0	102	c001	384	415
617.53	140.45	0	102	c001	387	415
617.54	140.46	0	102	c001	391	415
617.56	140.48	0	102	c001	398	414
617.57	140.49	0	102	c001	404	413
617.59	140.51	0	102	c001	411	412
617.6	140.52	0	102	c001	417	412
617.62	140.54	0	102	c001	423	411
617.63	140.55	0	102	c001	429	411
617.67	140.59	0	102	c001	434	410
617.68	140.6	0	102	c001	440	410
617.7	140.62	0	102	c001	445	410
617.71	140.63	0	102	c001	449	410
617.73	140.65	0	102	c001	454	409
617.74	140.66	0	102	c001	458	409
617.76	140.68	0	102	c001	462	410
617.78	140.7	0	102	c001	466	410
617.79	140.71	0	102	c001	470	410
617.81	140.73	0	102	c001	474	410
617.82	140.74	0	102	c001	477	410
617.84	140.76	0	102	c001	481	410
617.85	140.77	0	102	c001	484	411
617.87	140.79	0	102	c001	487	411
617.88	140.8	0	102	c001	490	411
617.92	140.84	0	102	c001	493	412
617.93	140.85	0	102	c001	496	412
617.95	140.87	0	102	c001	498	412
617.96	140.88	0	102	c001	500	412
617.98	140.9	0	102	c001	503	412
617.99	140.91	0	102	c001	506	412
618.01	140.93	0	102	c001	508	411
618.02	140.94	0	102	c001	507	411
618.04	140.96	0	102	c001	507	411
618.06	140.98	0	102	c001	506	410
618.07	140.99	0	102	c001	506	410
618.09	141.01	0	102	c001	505	410
618.1	141.02	0	102	c001	505	410
618.12	141.04	0	102	c001	504	409
618.13	141.05	0	102	c001	503	409
618.17	141.09	0	102	c001	503	409
618.18	141.1	0	102	c001	502	409
618.2	141.12	0	102	c001	501	409
618.21	141.13	0	102	c001	501	408
618.23	141.15	0	102	c001	500	408
618.24	141.16	0	102	c001	498	408
618.26	141.18	0	102	c001	495	407
618.27	141.19	0	102	c001	494	407
618.29	141.21	0	102	c001	492	406
618.31	141.23	0	102	c001	488	405
618.32	141.24	0	102	c001	483	404
618.34	141.26	0	102	c001	477	403
618.35	141.27	0	102	c001	472	402
618.38	141.3	0	102	c001	467	401
618.4	141.32	0	102	c001	462	400
618.41	141.33	0	102	c001	457	399
618.43	141.35	0	102	c001	453	399
618.45	141.37	0	102	c001	449	398
618.46	141.38	0	102	c001	445	398
618.48	141.4	0	102	c001	441	398
618.49	141.41	0	102	c001	437	398
618.51	141.43	0	102	c001	433	398
618.52	141.44	0	102	c001	430	398
618.54	141.46	0	102	c001	427	398
618.56	141.48	0	102	c001	424	398
618.57	141.49	0	102	c001	421	398
618.59	141.51	0	102	c001	419	398
618.6	141.52	0	102	c001	416	398
618.63	141.55	0	102	c001	414	398
618.65	141.57	0	102	c001	412	398
618.66	141.58	0	102	c001	410	399
618.68	141.6	0	102	c001	409	399
618.7	141.62	0	102	c001	408	399
618.71	141.63	0	102	c001	407	399
618.73	141.65	0	102	c001	405	400
618.74	141.66	0	102	c001	406	402
618.76	141.68	0	102	c001	405	403
618.77	141.69	0	102	c001	401	405
618.79	141.71	0	102	c001	395	406
618.8	141.72	0	102	c001	389	407
618.82	141.74	0	99	c001	1	0
618.84	141.76	0	102	c001	347	402
618.85	141.77	0	102	c001	344	403
618.88	141.8	0	102	c001	340	403
618.9	141.82	0	102	c001	334	403
618.91	141.83	0	102	c001	330	403
618.93	141.85	0	102	c001	324	403
618.95	141.87	0	102	c001	319	403
618.96	141.88	0	102	c001	313	403
618.98	141.9	0	102	c001	306	403
618.99	141.91	0	102	c001	300	403
619.01	141.93	0	102	c001	295	403
619.02	141.94	0	102	c001	289	403
619.04	141.96	0	102	c001	284	403
619.05	141.97	0	102	c001	279	403
619.07	141.99	0	102	c001	274	403
619.09	142.01	0	102	c001	269	403
619.1	142.02	0	102	c001	265	403
619.13	142.05	0	102	c001	260	404
619.15	142.07	0	102	c001	257	404
619.16	142.08	0	102	c001	253	404
619.18	142.1	0	102	c001	249	404
619.19	142.11	0	102	c001	245	405
619.21	142.13	0	102	c001	242	405
619.23	142.15	0	102	c001	239	405
619.24	142.16	0	102	c001	236	406
619.26	142.18	0	102	c001	233	406
619.27	142.19	0	102	c001	229	406
619.29	142.21	0	102	c001	226	406
619.3	142.22	0	102	c001	223	406
619.32	142.24	0	102	c001	217	405
619.34	142.26	0	102	c001	211	404
619.37	142.29	0	102	c001	205	403
619.38	142.3	0	102	c001	198	402
619.4	142.32	0	102	c001	193	402
619.41	142.33	0	102	c001	186	401
619.43	142.35	0	102	c001	181	401
619.44	142.36	0	102	c001	176	400
619.46	142.38	0	102	c001	171	400
619.48	142.4	0	102	c001	167	400
619.49	142.41	0	102	c001	162	400
619.51	142.43	0	102	c001	158	399
619.52	142.44	0	102	c001	154	399
619.54	142.46	0	102	c001	150	399
619.55	142.47	0	102	c001	146	399
619.57	142.49	0	102	c001	142	399
619.58	142.5	0	102	c001	139	399
619.62	142.54	0	102	c001	136	399
619.63	142.55	0	102	c001	133	399
619.65	142.57	0	102	c001	129	399
619.66	142.58	0	102	c001	126	400
619.68	142.6	0	102	c001	124	400
619.69	142.61	0	102	c001	122	399
619.71	142.63	0	102	c001	119	399
619.73	142.65	0	102	c001	117	398
619.74	142.66	0	102	c001	120	398
619.76	142.68	0	102	c001	122	397
619.77	142.69	0	102	c001	125	397
619.79	142.71	0	102	c001	129	397
619.8	142.72	0	102	c001	135	397
619.82	142.74	0	102	c001	139	397
619.83	142.75	0	102	c001	142	397
619.87	142.79	0	102	c001	146	397
619.88	142.8	0	102	c001	150	397
619.9	142.82	0	102	c001	153	397
619.91	142.83	0	102	c001	156	397
619.93	142.85	0	102	c001	158	397
619.94	142.86	0	102	c001	161	397
619.96	142.88	0	102	c001	164	397
619.97	142.89	0	102	c001	167	397
619.99	142.91	0	102	c001	169	397
620.01	142.93	0	102	c001	172	397
620.02	142.94	0	102	c001	176	397
620.04	142.96	0	102	c001	182	398
620.05	142.97	0	102	c001	188	398
620.07	142.99	0	102	c001	197	399
620.1	143.02	0	102	c001	204	399
620.12	143.04	0	102	c001	211	399
620.13	143.05	0	102	c001	218	400
620.15	143.07	0	102	c001	224	400
620.16	143.08	0	102	c001	231	400
620.18	143.1	0	102	c001	236	400
620.19	143.11	0	102	c001	242	401
620.21	143.13	0	102	c001	248	401
620.22	143.14	0	102	c001	253	401
620.24	143.16	0	102	c001	258	402
620.26	143.18	0	102	c001	262	402
620.27	143.19	0	102	c001	267	403
620.29	143.21	0	102	c001	272	403
620.3	143.22	0	102	c001	276	404
620.32	143.24	0	102	c001	280	405
620.35	143.27	0	102	c001	284	405
620.36	143.28	0	102	c001	288	406
620.38	143.3	0	102	c001	292	406
620.4	143.32	0	102	c001	296	407
620.41	143.33	0	102	c001	300	407
620.43	143.35	0	102	c001	303	408
620.44	143.36	0	102	c001	306	407
620.46	143.38	0	102	c001	312	407
620.47	143.39	0	102	c001	319	407
620.49	143.41	0	102	c001	326	406
620.51	143.43	0	102	c001	331	406
620.52	143.44	0	102	c001	336	405
620.54	143.46	0	102	c001	338	404
620.55	143.47	0	102	c001	339	404
620.58	143.5	0	102	c001	340	405
620.6	143.52	0	102	c001	342	405
620.61	143.53	0	102	c001	390	405
620.63	143.55	0	102	c001	393	405
620.65	143.57	0	102	c001	397	404
620.66	143.58	0	102	c001	401	403
620.68	143.6	0	102	c001	405	403
620.69	143.61	0	102	c001	409	403
620.71	143.63	0	102	c001	412	403
620.72	143.64	0	102	c001	415	404
620.74	143.66	0	102	c001	418	404
620.75	143.67	0	102	c001	421	404
620.77	143.69	0	102	c001	424	404
620.79	143.71	0	102	c001	426	404
620.8	143.72	0	102	c001	429	405
620.83	143.75	0	102	c001	432	405
620.85	143.77	0	102	c001	434	406
620.86	143.78	0	102	c001	437	406
620.88	143.8	0	102	c001	440	407
620.9	143.82	0	102	c001	443	407
620.91	143.83	0	102	c001	445	408
620.93	143.85	0	102	c001	448	408
620.94	143.86	0	102	c001	451	409
620.96	143.88	0	102	c001	453	409
620.97	143.89	0	102	c001	456	410
620.99	143.91	0	102	c001	458	410
621	143.92	0	102	c001	461	411
621.02	143.94	0	102	c001	463	411
621.04	143.96	0	102	c001	465	412
621.05	143.97	0	102	c001	467	412
621.08	144	0	102	c001	469	413
621.1	144.02	0	102	c001	471	414
621.11	144.03	0	102	c001	473	414
621.13	144.05	0	102	c001	475	415
621.14	144.06	0	102	c001	477	415
621.16	144.08	0	102	c001	479	416
621.18	144.1	0	102	c001	481	416
621.19	144.11	0	102	c001	483	417
621.21	144.13	0	102	c001	484	417
621.22	144.14	0	102	c001	485	418
621.24	144.16	0	102	c001	486	419
621.25	144.17	0	102	c001	487	420
621.27	144.19	0	102	c001	488	421
621.29	144.21	0	102	c001	489	421
621.32	144.24	0	102	c001	491	422
621.33	144.25	0	102	c001	493	421
621.35	144.27	0	102	c001	496	421
621.36	144.28	0	102	c001	500	420
621.38	144.3	0	102	c001	504	419
621.39	144.31	0	102	c001	508	418
621.41	144.33	0	102	c001	513	417
621.43	144.35	0	102	c001	517	417
621.44	144.36	0	102	c001	521	416
621.46	144.38	0	102	c001	525	415
621.47	144.39	0	102	c001	528	415
621.49	144.41	0	102	c001	531	414
621.5	144.42	0	102	c001	533	414
621.52	144.44	0	102	c001	536	413
621.53	144.45	0	102	c001	539	413
621.57	144.49	0	102	c001	541	413
621.58	144.5	0	102	c001	543	412
621.6	144.52	0	102	c001	545	412
621.61	144.53	0	102	c001	548	412
621.63	144.55	0	102	c001	549	412
621.64	144.56	0	102	c001	551	412
621.66	144.58	0	102	c001	553	412
621.68	144.6	0	102	c001	555	412
621.69	144.61	0	102	c001	556	412
621.71	144.63	0	102	c001	557	412
621.72	144.64	0	102	c001	558	412
621.74	144.66	0	102	c001	559	412
621.75	144.67	0	102	c001	560	412
621.77	144.69	0	102	c001	561	412
621.78	144.7	0	102	c001	563	412
621.82	144.74	0	102	c001	565	412
621.83	144.75	0	102	c001	566	412
621.85	144.77	0	102	c001	568	413
621.86	144.78	0	102	c001	570	413
621.88	144.8	0	102	c001	571	413
621.89	144.81	0	102	c001	572	413
621.91	144.83	0	102	c001	573	414
621.92	144.84	0	102	c001	575	414
621.94	144.86	0	102	c001	573	414
621.96	144.88	0	102	c001	572	415
621.97	144.89	0	102	c001	574	414
621.99	144.91	0	102	c001	575	413
622	144.92	0	102	c001	574	412
622.02	144.94	0	102	c001	572	412
622.05	144.97	0	102	c001	571	412
622.07	144.99	0	102	c001	568	412
622.08	145	0	102	c001	567	412
622.1	145.02	0	102	c001	564	412
622.11	145.03	0	102	c001	561	412
622.13	145.05	0	102	c001	558	411
622.14	145.06	0	102	c001	556	411
622.16	145.08	0	102	c001	554	411
622.17	145.09	0	102	c001	553	411
622.19	145.11	0	102	c001	551	410
622.21	145.13	0	102	c001	549	410
622.22	145.14	0	102	c001	548	410
622.24	145.16	0	102	c001	546	409
622.25	145.17	0	102	c001	545	409
622.27	145.19	0	102	c001	545	408
622.3	145.22	0	102	c001	544	408
622.31	145.23	0	102	c001	543	407
622.33	145.25	0	102	c001	542	407
622.35	145.27	0	102	c001	541	406
622.36	145.28	0	102	c001	540	406
622.38	145.3	0	102	c001	538	406
622.39	145.31	0	102	c001	537	406
622.41	145.33	0	102	c001	537	406
622.42	145.34	0	102	c001	535	406
622.44	145.36	0	102	c001	532	406
622.46	145.38	0	102	c001	529	405
622.47	145.39	0	102	c001	523	405
622.49	145.41	0	102	c001	517	405
622.52	145.44	0	102	c001	512	405
622.53	145.45	0	102	c001	507	405
622.55	145.47	0	102	c001	502	406
622.56	145.48	0	102	c001	497	406
622.58	145.5	0	102	c001	493	406
622.6	145.52	0	102	c001	489	406
622.61	145.53	0	102	c001	485	406
622.63	145.55	0	102	c001	481	406
622.64	145.56	0	102	c001	477	407
622.66	145.58	0	102	c001	474	407
622.67	145.59	0	102	c001	470	407
622.69	145.61	0	102	c001	467	408
622.7	145.62	0	102	c001	464	408
622.72	145.64	0	102	c001	461	408
622.74	145.66	0	102	c001	458	409
622.75	145.67	0	102	c001	455	409
622.78	145.7	0	102	c001	452	409
622.8	145.72	0	102	c001	450	410
622.81	145.73	0	102	c001	447	410
622.83	145.75	0	102	c001	445	411
622.85	145.77	0	102	c001	442	411
622.86	145.78	0	102	c001	439	411
622.88	145.8	0	102	c001	435	410
622.89	145.81	0	102	c001	429	410
622.91	145.83	0	102	c001	422	409
622.92	145.84	0	102	c001	414	409
622.94	145.86	0	102	c001	407	408
622.95	145.87	0	102	c001	401	408
622.97	145.89	0	102	c001	395	408
622.99	145.91	0	102	c001	390	408
623.02	145.94	0	102	c001	385	409
623.03	145.95	0	102	c001	352	405
623.05	145.97	0	102	c001	346	405
623.06	145.98	0	102	c001	343	405
623.08	146	0	102	c001	339	404
623.1	146.02	0	102	c001	336	404
623.11	146.03	0	102	c001	333	404
623.13	146.05	0	102	c001	329	404
623.14	146.06	0	102	c001	326	404
623.16	146.08	0	102	c001	323	404
623.17	146.09	0	102	c001	319	405
623.19	146.11	0	102	c001	316	405
623.2	146.12	0	102	c001	312	405
623.22	146.14	0	102	c001	308	405
623.24	146.16	0	102	c001	304	406
623.27	146.19	0	102	c001	300	406
623.28	146.2	0	102	c001	297	406
623.3	146.22	0	102	c001	294	407
623.31	146.23	0	102	c001	290	407
623.33	146.25	0	102	c001	286	407
623.34	146.26	0	102	c001	282	407
623.36	146.28	0	102	c001	276	406
623.38	146.3	0	102	c001	268	405
623.39	146.31	0	102	c001	261	404
623.41	146.33	0	102	c001	254	403
623.42	146.34	0	102	c001	246	402
623.44	146.36	0	102	c001	240	401
623.45	146.37	0	102	c001	234	401
623.47	146.39	0	102	c001	228	400
623.49	146.41	0	102	c001	222	399
623.52	146.44	0	102	c001	217	399
623.53	146.45	0	102	c001	212	399
623.55	146.47	0	102	c001	207	398
623.56	146.48	0	102	c001	202	398
623.58	146.5	0	102	c001	198	398
623.59	146.51	0	102	c001	193	398
623.61	146.53	0	102	c001	189	398
623.63	146.55	0	102	c001	185	398
623.64	146.56	0	102	c001	181	398
623.66	146.58	0	102	c001	178	398
623.67	146.59	0	102	c001	174	398
623.69	146.61	0	102	c001	171	398
623.7	146.62	0	102	c001	168	398
623.72	146.64	0	102	c001	165	398
623.73	146.65	0	102	c001	163	398
623.77	146.69	0	102	c001	160	397
623.78	146.7	0	102	c001	158	396
623.8	146.72	0	102	c001	158	395
623.81	146.73	0	102	c001	158	394
623.83	146.75	0	102	c001	158	394
623.84	146.76	0	102	c001	159	394
623.86	146.78	0	102	c001	160	393
623.88	146.8	0	102	c001	160	393
623.89	146.81	0	102	c001	161	393
623.91	146.83	0	102	c001	162	393
623.92	146.84	0	102	c001	163	393
623.94	146.86	0	102	c001	164	393
623.95	146.87	0	102	c001	165	393
623.97	146.89	0	102	c001	166	393
624	146.92	0	102	c001	169	392
624.02	146.94	0	102	c001	171	392
624.03	146.95	0	102	c001	172	392
624.05	146.97	0	102	c001	175	391
624.06	146.98	0	102	c001	177	391
624.08	147	0	102	c001	182	390
624.09	147.01	0	102	c001	186	390
624.11	147.03	0	102	c001	190	390
624.12	147.04	0	102	c001	195	390
624.14	147.06	0	102	c001	198	389
624.16	147.08	0	102	c001	203	389
624.17	147.09	0	102	c001	206	389
624.19	147.11	0	102	c001	209	390
624.2	147.12	0	102	c001	213	390
624.22	147.14	0	102	c001	216	390
624.23	147.15	0	102	c001	218	390
624.27	147.19	0	102	c001	222	391
624.28	147.2	0	102	c001	225	391
624.3	147.22	0	102	c001	227	391
624.31	147.23	0	102	c001	230	392
624.33	147.25	0	102	c001	232	393
624.34	147.26	0	102	c001	234	393
624.36	147.28	0	102	c001	237	394
624.37	147.29	0	102	c001	239	394
624.39	147.31	0	102	c001	242	395
624.41	147.33	0	102	c001	244	395
624.42	147.34	0	102	c001	246	396
624.44	147.36	0	102	c001	248	397
624.45	147.37	0	102	c001	250	397
624.47	147.39	0	102	c001	253	398
624.5	147.42	0	102	c001	254	399
624.51	147.43	0	102	c001	256	399
624.53	147.45	0	102	c001	257	400
624.55	147.47	0	102	c001	259	401
624.56	147.48	0	102	c001	261	402
624.58	147.5	0	102	c001	262	402
624.59	147.51	0	102	c001	265	403
624.61	147.53	0	102	c001	269	403
624.62	147.54	0	102	c001	280	403
624.64	147.56	0	102	c001	291	403
624.66	147.58	0	102	c001	301	403
624.67	147.59	0	102	c001	311	402
624.69	147.61	0	102	c001	321	402
624.7	147.62	0	102	c001	329	401
624.73	147.65	0	102	c001	334	400
624.75	147.67	0	102	c001	340	400
624.76	147.68	0	102	c001	345	399
624.78	147.7	0	102	c001	348	399
624.8	147.72	0	102	c001	362	398
624.81	147.73	0	102	c001	388	397
624.83	147.75	0	102	c001	393	397
624.84	147.76	0	102	c001	400	398
624.86	147.78	0	102	c001	404	399
624.87	147.79	0	102	c001	408	399
624.89	147.81	0	102	c001	412	399
624.9	147.82	0	102	c001	415	400
624.92	147.84	0	102	c001	420	400
624.94	147.86	0	102	c001	424	400
624.95	147.87	0	102	c001	427	401
624.98	147.9	0	102	c001	430	401
625	147.92	0	102	c001	433	401
625.01	147.93	0	102	c001	436	402
625.03	147.95	0	102	c001	440	402
625.05	147.97	0	102	c001	443	403
625.06	147.98	0	102	c001	447	403
625.08	148	0	102	c001	451	403
625.09	148.01	0	102	c001	454	404
625.11	148.03	0	102	c001	457	404
625.12	148.04	0	102	c001	460	405
625.14	148.06	0	102	c001	463	405
625.15	148.07	0	102	c001	466	406
625.17	148.09	0	102	c001	469	406
625.19	148.11	0	102	c001	472	407
625.2	148.12	0	102	c001	475	407
625.23	148.15	0	102	c001	477	407
625.25	148.17	0	102	c001	480	408
625.26	148.18	0	102	c001	483	408
625.28	148.2	0	102	c001	487	408
625.29	148.21	0	102	c001	490	407
625.31	148.23	0	102	c001	493	407
625.33	148.25	0	102	c001	496	407
625.34	148.26	0	102	c001	500	407
625.36	148.28	0	102	c001	502	407
625.37	148.29	0	102	c001	505	408
625.39	148.31	0	102	c001	507	408
625.4	148.32	0	102	c001	510	408
625.42	148.34	0	102	c001	512	408
625.44	148.36	0	102	c001	515	408
625.45	148.37	0	102	c001	517	408
625.48	148.4	0	102	c001	518	409
625.5	148.42	0	102	c001	521	409
625.51	148.43	0	102	c001	522	409
625.53	148.45	0	102	c001	523	408
625.54	148.46	0	102	c001	524	408
625.56	148.48	0	102	c001	525	408
625.58	148.5	0	102	c001	527	408
625.59	148.51	0	102	c001	528	408
625.61	148.53	0	102	c001	529	408
625.62	148.54	0	102	c001	531	408
625.64	148.56	0	102	c001	532	408
625.65	148.57	0	102	c001	534	408
625.67	148.59	0	102	c001	535	408
625.68	148.6	0	102	c001	536	409
625.72	148.64	0	102	c001	538	409
625.73	148.65	0	102	c001	540	409
625.75	148.67	0	102	c001	540	409
625.76	148.68	0	102	c001	541	409
625.78	148.7	0	102	c001	543	409
625.79	148.71	0	102	c001	544	409
625.81	148.73	0	102	c001	545	409
625.83	148.75	0	102	c001	546	409
625.84	148.76	0	102	c001	547	410
625.86	148.78	0	102	c001	548	410
625.87	148.79	0	102	c001	549	410
625.89	148.81	0	102	c001	550	410
625.9	148.82	0	102	c001	551	410
625.92	148.84	0	102	c001	553	410
625.93	148.85	0	102	c001	553	410
625.97	148.89	0	102	c001	554	410
625.98	148.9	0	102	c001	554	410
626	148.92	0	102	c001	555	410
626.01	148.93	0	102	c001	556	410
626.03	148.95	0	102	c001	557	410
626.04	148.96	0	102	c001	557	411
626.06	148.98	0	102	c001	558	411
626.07	148.99	0	102	c001	559	411
626.09	149.01	0	102	c001	559	412
626.11	149.03	0	102	c001	560	412
626.12	149.04	0	102	c001	560	412
626.14	149.06	0	102	c001	560	412
626.15	149.07	0	102	c001	562	412
626.17	149.09	0	102	c001	563	411
626.2	149.12	0	102	c001	562	411
626.22	149.14	0	102	c001	560	411
626.23	149.15	0	102	c001	559	411
626.25	149.17	0	102	c001	558	411
626.26	149.18	0	102	c001	556	410
626.28	149.2	0	102	c001	555	410
626.29	149.21	0	102	c001	553	410
626.31	149.23	0	102	c001	552	410
626.32	149.24	0	102	c001	550	410
626.34	149.26	0	102	c001	549	410
626.36	149.28	0	102	c001	548	410
626.37	149.29	0	102	c001	547	410
626.39	149.31	0	102	c001	546	410
626.4	149.32	0	102	c001	545	410
626.42	149.34	0	102	c001	543	410
626.45	149.37	0	102	c001	540	410
626.46	149.38	0	102	c001	538	410
626.48	149.4	0	102	c001	536	409
626.5	149.42	0	102	c001	533	409
626.51	149.43	0	102	c001	529	408
626.53	149.45	0	102	c001	524	408
626.54	149.46	0	102	c001	520	407
626.56	149.48	0	102	c001	515	407
626.57	149.49	0	102	c001	512	406
626.59	149.51	0	102	c001	508	406
626.61	149.53	0	102	c001	505	406
626.62	149.54	0	102	c001	501	406
626.64	149.56	0	102	c001	498	406
626.65	149.57	0	102	c001	495	406
626.67	149.59	0	102	c001	492	406
626.7	149.62	0	102	c001	489	406
626.71	149.63	0	102	c001	486	406
626.73	149.65	0	102	c001	484	406
626.75	149.67	0	102	c001	481	406
626.76	149.68	0	102	c001	479	406
626.78	149.7	0	102	c001	476	406
626.79	149.71	0	102	c001	474	407
626.81	149.73	0	102	c001	472	407
626.82	149.74	0	102	c001	470	407
626.84	149.76	0	102	c001	468	407
626.85	149.77	0	102	c001	466	407
626.87	149.79	0	102	c001	465	408
626.89	149.81	0	102	c001	463	408
626.9	149.82	0	102	c001	461	408
626.92	149.84	0	102	c001	460	409
626.95	149.87	0	102	c001	458	409
626.96	149.88	0	102	c001	457	409
626.98	149.9	0	102	c001	456	410
627	149.92	0	102	c001	454	410
627.01	149.93	0	102	c001	453	410
627.03	149.95	0	102	c001	451	411
627.04	149.96	0	102	c001	450	411
627.06	149.98	0	102	c001	448	411
627.07	149.99	0	102	c001	445	411
627.09	150.01	0	102	c001	439	411
627.1	150.02	0	102	c001	433	410
627.12	150.04	0	102	c001	427	410
627.14	150.06	0	102	c001	421	410
627.17	150.09	0	102	c001	415	410
627.18	150.1	0	102	c001	410	410
627.2	150.12	0	102	c001	404	410
627.21	150.13	0	102	c001	399	410
627.23	150.15	0	102	c001	395	410
627.24	150.16	0	102	c001	390	410
627.26	150.18	0	102	c001	385	411
627.28	150.2	0	102	c001	381	411
627.29	150.21	0	102	c001	376	411
627.31	150.23	0	102	c001	370	411
627.32	150.24	0	102	c001	364	411
627.34	150.26	0	102	c001	360	411
627.35	150.27	0	102	c001	356	411
627.37	150.29	0	102	c001	352	410
627.39	150.31	0	102	c001	350	411
627.42	150.34	0	102	c001	347	411
627.43	150.35	0	102	c001	344	411
627.45	150.37	0	102	c001	342	411
627.46	150.38	0	102	c001	339	411
627.48	150.4	0	102	c001	337	411
627.49	150.41	0	102	c001	334	411
627.51	150.43	0	102	c001	332	411
627.53	150.45	0	102	c001	327	411
627.54	150.46	0	102	c001	321	410
627.56	150.48	0	102	c001	314	409
627.57	150.49	0	102	c001	306	408
627.59	150.51	0	102	c001	300	407
627.6	150.52	0	102	c001	293	406
627.62	150.54	0	102	c001	286	405
627.63	150.55	0	102	c001	279	404
627.67	150.59	0	102	c001	273	404
627.68	150.6	0	102	c001	268	403
627.7	150.62	0	102	c001	263	403
627.71	150.63	0	102	c001	257	403
627.73	150.65	0	102	c001	252	402
627.74	150.66	0	102	c001	247	402
627.76	150.68	0	102	c001	243	402
627.78	150.7	0	102	c001	239	402
627.79	150.71	0	102	c001	234	402
627.81	150.73	0	102	c001	231	402
627.82	150.74	0	102	c001	227	402
627.84	150.76	0	102	c001	223	402
627.85	150.77	0	102	c001	219	402
627.87	150.79	0	102	c001	216	402
627.9	150.82	0	102	c001	213	402
627.92	150.84	0	102	c001	210	402
627.93	150.85	0	102	c001	206	402
627.95	150.87	0	102	c001	203	403
627.96	150.88	0	102	c001	200	403
627.98	150.9	0	102	c001	198	403
627.99	150.91	0	102	c001	195	404
628.01	150.93	0	102	c001	192	404
628.02	150.94	0	102	c001	190	404
628.04	150.96	0	102	c001	187	404
628.06	150.98	0	102	c001	185	403
628.07	150.99	0	102	c001	182	402
628.09	151.01	0	102	c001	178	401
628.1	151.02	0	102	c001	174	400
628.12	151.04	0	102	c001	171	399
628.15	151.07	0	102	c001	168	397
628.17	151.09	0	102	c001	166	397
628.18	151.1	0	102	c001	163	396
628.2	151.12	0	102	c001	160	395
628.21	151.13	0	102	c001	158	395
628.23	151.15	0	102	c001	155	394
628.24	151.16	0	102	c001	153	394
628.26	151.18	0	102	c001	151	393
628.27	151.19	0	102	c001	149	393
628.29	151.21	0	102	c001	147	393
628.31	151.23	0	102	c001	145	392
628.32	151.24	0	102	c001	143	392
628.34	151.26	0	102	c001	141	392
628.35	151.27	0	102	c001	140	392
628.37	151.29	0	102	c001	138	392
628.4	151.32	0	102	c001	137	392
628.41	151.33	0	102	c001	135	392
628.43	151.35	0	102	c001	133	392
628.45	151.37	0	102	c001	132	392
628.46	151.38	0	102	c001	130	392
628.48	151.4	0	102	c001	129	392
628.49	151.41	0	102	c001	128	392
628.51	151.43	0	102	c001	127	393
628.52	151.44	0	102	c001	126	393
628.54	151.46	0	102	c001	125	393
628.56	151.48	0	102	c001	124	393
628.57	151.49	0	102	c001	123	393
628.59	151.51	0	102	c001	122	393
628.6	151.52	0	102	c001	122	394
628.63	151.55	0	102	c001	120	393
628.65	151.57	0	102	c001	121	391
628.66	151.58	0	102	c001	122	390
628.68	151.6	0	102	c001	125	390
628.7	151.62	0	102	c001	129	389
628.71	151.63	0	102	c001	132	389
628.73	151.65	0	102	c001	137	388
628.74	151.66	0	102	c001	142	388
628.76	151.68	0	102	c001	146	388
628.77	151.69	0	102	c001	149	387
628.79	151.71	0	102	c001	152	387
628.8	151.72	0	102	c001	155	387
628.82	151.74	0	102	c001	158	386
628.84	151.76	0	102	c001	161	386
628.85	151.77	0	102	c001	164	386
628.87	151.79	0	102	c001	167	386
628.9	151.82	0	102	c001	169	386
628.91	151.83	0	102	c001	172	386
628.93	151.85	0	102	c001	175	386
628.95	151.87	0	102	c001	177	386
628.96	151.88	0	102	c001	179	386
628.98	151.9	0	102	c001	181	386
628.99	151.91	0	102	c001	183	387
629.01	151.93	0	102	c001	185	387
629.02	151.94	0	102	c001	187	387
629.04	151.96	0	102	c001	189	387
629.05	151.97	0	102	c001	194	388
629.07	151.99	0	102	c001	201	389
629.09	152.01	0	102	c001	208	389
629.1	152.02	0	102	c001	216	390
629.13	152.05	0	102	c001	224	391
629.15	152.07	0	102	c001	232	392
629.16	152.08	0	102	c001	239	393
629.18	152.1	0	102	c001	246	394
629.19	152.11	0	102	c001	253	395
629.21	152.13	0	102	c001	259	396
629.23	152.15	0	102	c001	265	396
629.24	152.16	0	102	c001	270	397
629.26	152.18	0	102	c001	276	398
629.27	152.19	0	102	c001	281	399
629.29	152.21	0	102	c001	286	399
629.3	152.22	0	102	c001	291	400
629.32	152.24	0	102	c001	296	401
629.34	152.26	0	102	c001	300	402
629.37	152.29	0	102	c001	304	402
629.38	152.3	0	102	c001	308	403
629.4	152.32	0	102	c001	312	404
629.41	152.33	0	102	c001	316	404
629.43	152.35	0	102	c001	319	405
629.44	152.36	0	102	c001	323	405
629.46	152.38	0	102	c001	325	406
629.48	152.4	0	102	c001	329	406
629.49	152.41	0	102	c001	331	407
629.51	152.43	0	102	c001	333	407
629.52	152.44	0	102	c001	335	408
629.54	152.46	0	102	c001	338	409
629.55	152.47	0	102	c001	340	409
629.57	152.49	0	102	c001	341	410
629.6	152.52	0	102	c001	344	410
629.62	152.54	0	102	c001	349	410
629.63	152.55	0	102	c001	358	410
629.65	152.57	0	102	c001	367	409
629.66	152.58	0	102	c001	379	408
629.68	152.6	0	102	c001	388	408
629.69	152.61	0	102	c001	394	407
629.71	152.63	0	102	c001	398	407
629.73	152.65	0	102	c001	403	407
629.74	152.66	0	102	c001	406	406
629.76	152.68	0	102	c001	409	406
629.77	152.69	0	102	c001	412	406
629.79	152.71	0	102	c001	415	406
629.8	152.72	0	102	c001	417	407
629.82	152.74	0	102	c001	419	407
629.85	152.77	0	102	c001	422	407
629.87	152.79	0	102	c001	424	407
629.88	152.8	0	102	c001	427	407
629.9	152.82	0	102	c001	430	408
629.91	152.83	0	102	c001	432	408
629.93	152.85	0	102	c001	435	409
629.94	152.86	0	102	c001	438	409
629.96	152.88	0	102	c001	440	410
629.97	152.89	0	102	c001	443	410
629.99	152.91	0	102	c001	445	411
630.01	152.93	0	102	c001	447	411
630.02	152.94	0	102	c001	449	412
630.04	152.96	0	102	c001	451	412
630.05	152.97	0	102	c001	453	412
630.07	152.99	0	102	c001	455	412
630.1	153.02	0	102	c001	457	412
630.12	153.04	0	102	c001	458	412
630.13	153.05	0	102	c001	460	412
630.15	153.07	0	102	c001	461	412
630.16	153.08	0	102	c001	463	412
630.18	153.1	0	102	c001	464	413
630.19	153.11	0	102	c001	466	413
630.21	153.13	0	102	c001	466	413
630.22	153.14	0	102	c001	468	414
630.24	153.16	0	102	c001	469	414
630.26	153.18	0	102	c001	471	414
630.27	153.19	0	102	c001	473	413
630.29	153.21	0	102	c001	477	413
630.3	153.22	0	102	c001	480	412
630.33	153.25	0	102	c001	483	412
630.35	153.27	0	102	c001	486	411
630.36	153.28	0	102	c001	489	411
630.38	153.3	0	102	c001	492	411
630.4	153.32	0	102	c001	494	410
630.41	153.33	0	102	c001	496	410
630.43	153.35	0	102	c001	499	410
630.44	153.36	0	102	c001	501	410
630.46	153.38	0	102	c001	503	410
630.47	153.39	0	102	c001	505	410
630.49	153.41	0	102	c001	507	410
630.51	153.43	0	102	c001	509	410
630.52	153.44	0	102	c001	511	410
630.54	153.46	0	102	c001	513	410
630.57	153.49	0	102	c001	514	410
630.58	153.5	0	102	c001	516	410
630.6	153.52	0	102	c001	518	411
630.61	153.53	0	102	c001	519	411
630.63	153.55	0	102	c001	521	411
630.65	153.57	0	102	c001	522	411
630.66	153.58	0	102	c001	524	411
630.68	153.6	0	102	c001	525	412
630.69	153.61	0	102	c001	526	412
630.71	153.63	0	102	c001	527	413
630.72	153.64	0	102	c001	529	413
630.74	153.66	0	102	c001	530	413
630.75	153.67	0	102	c001	531	414
630.77	153.69	0	102	c001	532	414
630.79	153.71	0	102	c001	533	415
630.82	153.74	0	102	c001	534	415
630.83	153.75	0	102	c001	535	415
630.85	153.77	0	102	c001	536	416
630.86	153.78	0	102	c001	537	416
630.88	153.8	0	102	c001	539	416
630.9	153.82	0	102	c001	540	416
630.91	153.83	0	102	c001	542	416
630.93	153.85	0	102	c001	543	416
630.94	153.86	0	102	c001	544	416
630.96	153.88	0	102	c001	545	415
630.97	153.89	0	102	c001	545	415
630.99	153.91	0	102	c001	546	414
631	153.92	0	102	c001	546	414
631.02	153.94	0	102	c001	546	414
631.04	153.96	0	102	c001	546	414
631.05	153.97	0	102	c001	546	414
631.08	154	0	102	c001	546	414
631.1	154.02	0	102	c001	546	413
631.11	154.03	0	102	c001	546	413
631.13	154.05	0	102	c001	546	414
631.14	154.06	0	102	c001	546	414
631.16	154.08	0	102	c001	546	414
631.18	154.1	0	102	c001	546	414
631.19	154.11	0	102	c001	546	413
631.21	154.13	0	102	c001	545	413
631.22	154.14	0	102	c001	545	413
631.24	154.16	0	102	c001	544	413
631.25	154.17	0	102	c001	544	413
631.27	154.19	0	102	c001	544	413
631.29	154.21	0	102	c001	543	413
631.32	154.24	0	102	c001	541	413
631.33	154.25	0	102	c001	538	412
631.35	154.27	0	102	c001	535	412
631.36	154.28	0	102	c001	531	412
631.38	154.3	0	102	c001	528	412
631.39	154.31	0	102	c001	525	412
631.41	154.33	0	102	c001	522	412
631.43	154.35	0	102	c001	519	413
631.44	154.36	0	102	c001	517	413
631.46	154.38	0	102	c001	514	413
631.47	154.39	0	102	c001	512	413
631.49	154.41	0	102	c001	509	413
631.5	154.42	0	102	c001	507	414
631.52	154.44	0	102	c001	505	414
631.53	154.45	0	102	c001	503	414
631.57	154.49	0	102	c001	501	415
631.58	154.5	0	102	c001	499	415
631.6	154.52	0	102	c001	498	415
631.61	154.53	0	102	c001	496	415
631.63	154.55	0	102	c001	494	416
631.64	154.56	0	102	c001	492	416
631.66	154.58	0	102	c001	491	416
631.68	154.6	0	102	c001	489	417
631.69	154.61	0	102	c001	488	417
631.71	154.63	0	102	c001	487	417
631.72	154.64	0	102	c001	486	418
631.74	154.66	0	102	c001	484	418
631.75	154.67	0	102	c001	483	419
631.77	154.69	0	102	c001	482	419
631.8	154.72	0	102	c001	481	420
631.82	154.74	0	102	c001	480	420
631.83	154.75	0	102	c001	479	420
631.85	154.77	0	102	c001	477	420
631.86	154.78	0	102	c001	473	419
631.88	154.8	0	102	c001	466	419
631.89	154.81	0	102	c001	459	417
631.91	154.83	0	102	c001	451	416
631.92	154.84	0	102	c001	442	415
631.94	154.86	0	102	c001	434	414
631.96	154.88	0	102	c001	426	414
631.97	154.89	0	102	c001	420	413
631.99	154.91	0	102	c001	412	412
632	154.92	0	102	c001	407	412
632.02	154.94	0	102	c001	400	412
632.05	154.97	0	102	c001	396	412
632.07	154.99	0	102	c001	390	412
632.08	155	0	102	c001	384	412
632.1	155.02	0	102	c001	379	412
632.11	155.03	0	102	c001	372	412
632.13	155.05	0	102	c001	365	411
632.14	155.06	0	102	c001	356	410
632.16	155.08	0	102	c001	342	409
632.17	155.09	0	102	c001	333	408
632.19	155.11	0	102	c001	326	407
632.21	155.13	0	102	c001	318	407
632.22	155.14	0	102	c001	309	407
632.24	155.16	0	102	c001	301	407
632.25	155.17	0	102	c001	292	407
632.28	155.2	0	102	c001	285	407
632.3	155.22	0	102	c001	277	407
632.31	155.23	0	102	c001	270	406
632.33	155.25	0	102	c001	264	407
632.35	155.27	0	102	c001	257	406
632.36	155.28	0	102	c001	251	407
632.38	155.3	0	102	c001	246	407
632.39	155.31	0	102	c001	240	407
632.41	155.33	0	102	c001	235	407
632.42	155.34	0	102	c001	230	407
632.44	155.36	0	102	c001	226	407
632.46	155.38	0	102	c001	221	407
632.47	155.39	0	102	c001	217	407
632.49	155.41	0	102	c001	213	408
632.52	155.44	0	102	c001	209	408
632.53	155.45	0	102	c001	205	408
632.55	155.47	0	102	c001	201	408
632.56	155.48	0	102	c001	198	408
632.58	155.5	0	102	c001	194	408
632.6	155.52	0	102	c001	191	408
632.61	155.53	0	102	c001	187	408
632.63	155.55	0	102	c001	182	406
632.64	155.56	0	102	c001	176	405
632.66	155.58	0	102	c001	172	404
632.67	155.59	0	102	c001	167	403
632.69	155.61	0	102	c001	163	402
632.7	155.62	0	102	c001	160	401
632.72	155.64	0	102	c001	156	401
632.74	155.66	0	102	c001	153	400
632.75	155.67	0	102	c001	149	399
632.78	155.7	0	102	c001	146	399
632.8	155.72	0	102	c001	143	398
632.81	155.73	0	102	c001	140	398
632.83	155.75	0	102	c001	137	397
632.85	155.77	0	102	c001	134	397
632.86	155.78	0	102	c001	132	396
632.88	155.8	0	102	c001	129	396
632.89	155.81	0	102	c001	126	395
632.91	155.83	0	102	c001	123	395
632.92	155.84	0	102	c001	120	394
632.94	155.86	0	102	c001	116	394
632.95	155.87	0	102	c001	113	393
632.97	155.89	0	102	c001	109	393
632.99	155.91	0	102	c001	107	392
633.02	155.94	0	102	c001	105	391
633.03	155.95	0	102	c001	104	391
633.05	155.97	0	102	c001	103	390
633.06	155.98	0	102	c001	102	390
633.08	156	0	102	c001	101	389
633.09	156.01	0	102	c001	101	389
633.11	156.03	0	102	c001	101	388
633.13	156.05	0	102	c001	101	388
633.14	156.06	0	102	c001	99	388
633.16	156.08	0	102	c001	97	387
633.17	156.09	0	102	c001	97	387
633.19	156.11	0	102	c001	98	387
633.2	156.12	0	102	c001	101	387
633.22	156.14	0	102	c001	103	387
633.24	156.16	0	102	c001	106	387
633.27	156.19	0	102	c001	110	387
633.28	156.2	0	102	c001	114	387
633.3	156.22	0	102	c001	118	388
633.31	156.23	0	102	c001	122	388
633.33	156.25	0	102	c001	126	388
633.34	156.26	0	102	c001	130	389
633.36	156.28	0	102	c001	133	389
633.38	156.3	0	102	c001	136	389
633.39	156.31	0	102	c001	139	390
633.41	156.33	0	102	c001	141	390
633.42	156.34	0	102	c001	144	391
633.44	156.36	0	102	c001	147	391
633.45	156.37	0	102	c001	149	392
633.47	156.39	0	102	c001	152	392
633.5	156.42	0	102	c001	158	393
633.52	156.44	0	102	c001	168	394
633.53	156.45	0	102	c001	179	395
633.55	156.47	0	102	c001	189	396
633.56	156.48	0	102	c001	198	396
633.58	156.5	0	102	c001	207	397
633.59	156.51	0	102	c001	216	398
633.61	156.53	0	102	c001	224	398
633.63	156.55	0	102	c001	233	399
633.64	156.56	0	102	c001	240	399
633.66	156.58	0	102	c001	247	400
633.67	156.59	0	102	c001	254	401
633.69	156.61	0	102	c001	261	401
633.7	156.62	0	102	c001	266	402
633.72	156.64	0	102	c001	272	403
633.75	156.67	0	102	c001	278	403
633.77	156.69	0	102	c001	284	404
633.78	156.7	0	102	c001	289	405
633.8	156.72	0	102	c001	294	405
633.81	156.73	0	102	c001	299	406
633.83	156.75	0	102	c001	304	407
633.84	156.76	0	102	c001	308	407
633.86	156.78	0	102	c001	312	408
633.87	156.79	0	102	c001	316	409
633.89	156.81	0	102	c001	320	409
633.91	156.83	0	102	c001	324	410
633.92	156.84	0	102	c001	328	410
633.94	156.86	0	102	c001	331	411
633.95	156.87	0	102	c001	334	412
633.97	156.89	0	102	c001	337	412
634	156.92	0	102	c001	340	413
634.02	156.94	0	102	c001	343	413
634.03	156.95	0	102	c001	346	414
634.05	156.97	0	102	c001	349	415
634.06	156.98	0	102	c001	352	415
634.08	157	0	102	c001	354	416
634.09	157.01	0	102	c001	357	416
634.11	157.03	0	102	c001	359	417
634.12	157.04	0	102	c001	361	417
634.14	157.06	0	102	c001	363	418
634.16	157.08	0	102	c001	365	418
634.17	157.09	0	102	c001	368	418
634.19	157.11	0	102	c001	370	418
634.2	157.12	0	102	c001	376	417
634.23	157.15	0	102	c001	384	415
634.25	157.17	0	102	c001	393	414
634.26	157.18	0	102	c001	401	413
634.28	157.2	0	102	c001	409	412
634.3	157.22	0	102	c001	416	411
634.31	157.23	0	102	c001	423	410
634.33	157.25	0	102	c001	429	410
634.34	157.26	0	102	c001	436	409
634.36	157.28	0	102	c001	441	409
634.37	157.29	0	102	c001	447	408
634.39	157.31	0	102	c001	452	408
634.41	157.33	0	102	c001	457	408
634.42	157.34	0	102	c001	462	408
634.44	157.36	0	102	c001	467	408
634.45	157.37	0	102	c001	471	408
634.48	157.4	0	102	c001	476	408
634.5	157.42	0	102	c001	480	409
634.51	157.43	0	102	c001	484	409
634.53	157.45	0	102	c001	488	409
634.55	157.47	0	102	c001	492	409
634.56	157.48	0	102	c001	496	410
634.58	157.5	0	102	c001	499	410
634.59	157.51	0	102	c001	502	410
634.61	157.53	0	102	c001	506	411
634.62	157.54	0	102	c001	509	411
634.64	157.56	0	102	c001	512	412
634.65	157.57	0	102	c001	515	412
634.67	157.59	0	102	c001	518	413
634.69	157.61	0	102	c001	521	413
634.7	157.62	0	102	c001	524	414
634.73	157.65	0	102	c001	526	414
634.75	157.67	0	102	c001	529	415
634.76	157.68	0	102	c001	532	415
634.78	157.7	0	102	c001	534	416
634.8	157.72	0	102	c001	536	416
634.81	157.73	0	102	c001	538	416
634.83	157.75	0	102	c001	540	416
634.84	157.76	0	102	c001	543	415
634.86	157.78	0	102	c001	543	415
634.87	157.79	0	102	c001	541	415
634.89	157.81	0	102	c001	540	414
634.9	157.82	0	102	c001	538	414
634.92	157.84	0	102	c001	536	414
634.94	157.86	0	102	c001	534	414
634.97	157.89	0	102	c001	532	413
634.98	157.9	0	102	c001	530	413
635	157.92	0	102	c001	528	413
635.01	157.93	0	102	c001	526	412
635.03	157.95	0	102	c001	524	412
635.04	157.96	0	102	c001	523	412
635.06	157.98	0	102	c001	521	411
635.08	158	0	102	c001	519	411
635.09	158.01	0	102	c001	516	411
635.11	158.03	0	102	c001	513	410
635.12	158.04	0	102	c001	510	409
635.14	158.06	0	102	c001	505	408
635.15	158.07	0	102	c001	499	407
635.17	158.09	0	102	c001	492	407
635.19	158.11	0	102	c001	487	406
635.22	158.14	0	102	c001	481	406
635.23	158.15	0	102	c001	476	406
635.25	158.17	0	102	c001	471	405
635.26	158.18	0	102	c001	466	405
635.28	158.2	0	102	c001	461	405
635.29	158.21	0	102	c001	457	405
635.31	158.23	0	102	c001	453	405
635.33	158.25	0	102	c001	449	405
635.34	158.26	0	102	c001	445	405
635.36	158.28	0	102	c001	441	405
635.37	158.29	0	102	c001	438	405
635.39	158.31	0	102	c001	434	405
635.4	158.32	0	102	c001	430	405
635.42	158.34	0	102	c001	427	405
635.45	158.37	0	102	c001	422	405
635.47	158.39	0	102	c001	416	405
635.48	158.4	0	102	c001	411	406
635.5	158.42	0	102	c001	405	406
635.51	158.43	0	102	c001	406	406
635.53	158.45	0	102	c001	364	396
635.54	158.46	0	102	c001	355	396
635.56	158.48	0	102	c001	350	396
635.58	158.5	0	102	c001	345	396
635.59	158.51	0	102	c001	340	396
635.61	158.53	0	102	c001	336	396
635.62	158.54	0	102	c001	331	396
635.64	158.56	0	102	c001	327	395
635.65	158.57	0	102	c001	322	395
635.67	158.59	0	102	c001	318	395
635.68	158.6	0	102	c001	313	395
635.72	158.64	0	102	c001	309	395
635.73	158.65	0	102	c001	303	395
635.75	158.67	0	102	c001	299	394
635.76	158.68	0	102	c001	295	395
635.78	158.7	0	102	c001	290	394
635.79	158.71	0	102	c001	287	395
635.81	158.73	0	102	c001	283	395
635.82	158.74	0	102	c001	279	395
635.84	158.76	0	102	c001	275	395
635.86	158.78	0	102	c001	272	395
635.87	158.79	0	102	c001	268	395
635.89	158.81	0	102	c001	264	395
635.9	158.82	0	102	c001	259	394
635.92	158.84	0	102	c001	252	394
635.95	158.87	0	102	c001	245	394
635.97	158.89	0	102	c001	240	394
635.98	158.9	0	102	c001	234	394
636	158.92	0	102	c001	229	394
636.01	158.93	0	102	c001	224	394
636.03	158.95	0	102	c001	219	394
636.04	158.96	0	102	c001	214	394
636.06	158.98	0	102	c001	210	395
636.07	158.99	0	102	c001	205	395
636.09	159.01	0	102	c001	202	395
636.11	159.03	0	102	c001	198	395
636.12	159.04	0	102	c001	194	395
636.14	159.06	0	102	c001	191	396
636.15	159.07	0	102	c001	188	396
636.18	159.1	0	102	c001	184	396
636.2	159.12	0	102	c001	181	396
636.21	159.13	0	102	c001	178	397
636.23	159.15	0	102	c001	175	397
636.25	159.17	0	102	c001	172	397
636.26	159.18	0	102	c001	170	397
636.28	159.2	0	102	c001	167	398
636.29	159.21	0	102	c001	164	398
636.31	159.23	0	102	c001	162	398
636.32	159.24	0	102	c001	160	398
636.34	159.26	0	102	c001	158	398
636.36	159.28	0	102	c001	157	398
636.37	159.29	0	102	c001	156	398
636.39	159.31	0	102	c001	153	397
636.4	159.32	0	102	c001	153	396
636.43	159.35	0	102	c001	153	394
636.45	159.37	0	102	c001	153	394
636.46	159.38	0	102	c001	154	394
636.48	159.4	0	102	c001	155	394
636.5	159.42	0	102	c001	156	394
636.51	159.43	0	102	c001	157	393
636.53	159.45	0	102	c001	158	393
636.54	159.46	0	102	c001	159	393
636.56	159.48	0	102	c001	160	393
636.57	159.49	0	102	c001	161	393
636.59	159.51	0	102	c001	163	393
636.6	159.52	0	102	c001	163	393
636.62	159.54	0	102	c001	164	392
636.64	159.56	0	102	c001	164	392
636.65	159.57	0	102	c001	165	392
636.68	159.6	0	102	c001	166	392
636.7	159.62	0	102	c001	166	392
636.71	159.63	0	102	c001	167	392
636.73	159.65	0	102	c001	167	392
636.75	159.67	0	102	c001	168	393
636.76	159.68	0	102	c001	168	393
636.78	159.7	0	102	c001	168	393
636.79	159.71	0	102	c001	169	393
636.81	159.73	0	102	c001	169	394
636.82	159.74	0	102	c001	169	394
636.84	159.76	0	102	c001	170	394
636.85	159.77	0	102	c001	170	394
636.87	159.79	0	102	c001	170	394
636.89	159.81	0	102	c001	171	395
636.92	159.84	0	102	c001	173	394
636.93	159.85	0	102	c001	174	394
636.95	159.87	0	102	c001	175	394
636.96	159.88	0	102	c001	176	394
636.98	159.9	0	102	c001	178	394
636.99	159.91	0	102	c001	181	395
637.01	159.93	0	102	c001	185	395
637.03	159.95	0	102	c001	188	395
637.04	159.96	0	102	c001	191	396
637.06	159.98	0	102	c001	194	396
637.07	159.99	0	102	c001	197	397
637.09	160.01	0	102	c001	200	397
637.1	160.02	0	102	c001	203	398
637.12	160.04	0	102	c001	205	399
637.15	160.07	0	102	c001	207	399
637.17	160.09	0	102	c001	210	400
637.18	160.1	0	102	c001	212	400
637.2	160.12	0	102	c001	214	400
637.21	160.13	0	102	c001	216	401
637.23	160.15	0	102	c001	217	401
637.24	160.16	0	102	c001	220	402
637.26	160.18	0	102	c001	222	402
637.28	160.2	0	102	c001	223	403
637.29	160.21	0	102	c001	225	403
637.31	160.23	0	102	c001	227	403
637.32	160.24	0	102	c001	228	404
637.34	160.26	0	102	c001	230	404
637.35	160.27	0	102	c001	231	405
637.37	160.29	0	102	c001	233	405
637.4	160.32	0	102	c001	234	406
637.42	160.34	0	102	c001	235	406
637.43	160.35	0	102	c001	236	407
637.45	160.37	0	102	c001	238	407
637.46	160.38	0	102	c001	239	408
637.48	160.4	0	102	c001	240	408
637.49	160.41	0	102	c001	241	409
637.51	160.43	0	102	c001	241	409
637.53	160.45	0	102	c001	243	409
637.54	160.46	0	102	c001	244	410
637.56	160.48	0	102	c001	245	410
637.57	160.49	0	102	c001	247	410
637.59	160.51	0	102	c001	249	411
637.6	160.52	0	102	c001	251	411
637.62	160.54	0	102	c001	253	412
637.65	160.57	0	102	c001	254	412
637.67	160.59	0	102	c001	256	412
637.68	160.6	0	102	c001	259	412
637.7	160.62	0	102	c001	262	412
637.71	160.63	0	102	c001	266	412
637.73	160.65	0	102	c001	270	411
637.74	160.66	0	102	c001	275	411
637.76	160.68	0	102	c001	279	411
637.77	160.69	0	102	c001	284	412
637.79	160.71	0	102	c001	289	412
637.81	160.73	0	102	c001	292	412
637.82	160.74	0	102	c001	297	412
637.84	160.76	0	102	c001	300	413
637.85	160.77	0	102	c001	304	413
637.87	160.79	0	102	c001	307	414
637.9	160.82	0	102	c001	310	414
637.92	160.84	0	102	c001	313	415
637.93	160.85	0	102	c001	316	415
637.95	160.87	0	102	c001	319	415
637.96	160.88	0	102	c001	322	416
637.98	160.9	0	102	c001	325	416
637.99	160.91	0	102	c001	327	417
638.01	160.93	0	102	c001	330	417
638.02	160.94	0	102	c001	332	417
638.04	160.96	0	102	c001	334	418
638.06	160.98	0	102	c001	336	418
638.07	160.99	0	102	c001	338	419
638.09	161.01	0	102	c001	340	419
638.1	161.02	0	102	c001	342	419
638.12	161.04	0	102	c001	343	420
638.15	161.07	0	102	c001	344	420
638.16	161.08	0	102	c001	346	421
638.18	161.1	0	102	c001	348	421
638.2	161.12	0	102	c001	349	421
638.21	161.13	0	102	c001	350	422
638.23	161.15	0	102	c001	352	422
638.24	161.16	0	102	c001	353	423
638.26	161.18	0	102	c001	354	423
638.27	161.19	0	102	c001	355	423
638.29	161.21	0	102	c001	356	424
638.31	161.23	0	102	c001	357	424
638.32	161.24	0	102	c001	358	425
638.34	161.26	0	102	c001	359	425
638.35	161.27	0	102	c001	360	425
638.38	161.3	0	102	c001	362	426
638.4	161.32	0	102	c001	363	426
638.41	161.33	0	102	c001	365	425
638.43	161.35	0	102	c001	368	424
638.45	161.37	0	102	c001	373	422
638.46	161.38	0	102	c001	380	421
638.48	161.4	0	102	c001	387	420
638.49	161.41	0	102	c001	393	419
638.51	161.43	0	102	c001	399	418
638.52	161.44	0	102	c001	404	418
638.54	161.46	0	102	c001	410	418
638.55	161.47	0	102	c001	415	417
638.57	161.49	0	102	c001	419	417
638.59	161.51	0	102	c001	423	417
638.6	161.52	0	102	c001	427	417
638.63	161.55	0	102	c001	431	417
638.65	161.57	0	102	c001	435	417
638.66	161.58	0	102	c001	439	417
638.68	161.6	0	102	c001	442	417
638.7	161.62	0	102	c001	445	417
638.71	161.63	0	102	c001	448	417
638.73	161.65	0	102	c001	452	417
638.74	161.66	0	102	c001	455	417
638.76	161.68	0	102	c001	457	417
638.77	161.69	0	102	c001	460	417
638.79	161.71	0	102	c001	463	417
638.8	161.72	0	102	c001	465	418
638.82	161.74	0	102	c001	467	418
638.84	161.76	0	102	c001	470	418
638.87	161.79	0	102	c001	472	415
638.88	161.8	0	102	c001	471	413
638.9	161.82	0	102	c001	469	412
638.91	161.83	0	102	c001	465	411
638.93	161.85	0	102	c001	460	410
638.94	161.86	0	102	c001	454	409
638.96	161.88	0	102	c001	448	408
638.98	161.9	0	102	c001	442	407
638.99	161.91	0	102	c001	438	406
639.01	161.93	0	102	c001	434	405
639.02	161.94	0	102	c001	429	405
639.04	161.96	0	102	c001	426	405
639.05	161.97	0	102	c001	423	404
639.07	161.99	0	102	c001	420	404
639.09	162.01	0	102	c001	416	404
639.12	162.04	0	102	c001	414	404
639.13	162.05	0	102	c001	411	405
639.15	162.07	0	102	c001	408	405
639.16	162.08	0	102	c001	406	405
639.18	162.1	0	102	c001	404	405
639.19	162.11	0	102	c001	401	406
639.21	162.13	0	102	c001	398	406
639.23	162.15	0	102	c001	397	407
639.24	162.16	0	102	c001	391	407
639.26	162.18	0	102	c001	379	409
639.27	162.19	0	102	c001	370	410
639.29	162.21	0	102	c001	348	406
639.3	162.22	0	102	c001	343	405
639.32	162.24	0	102	c001	337	405
639.33	162.25	0	102	c001	331	405
639.37	162.29	0	102	c001	326	405
639.38	162.3	0	102	c001	320	405
639.4	162.32	0	102	c001	314	405
639.41	162.33	0	102	c001	307	405
639.43	162.35	0	102	c001	300	405
639.44	162.36	0	102	c001	294	406
639.46	162.38	0	102	c001	288	406
639.48	162.4	0	102	c001	282	406
639.49	162.41	0	102	c001	277	406
639.51	162.43	0	102	c001	272	406
639.52	162.44	0	102	c001	267	406
639.54	162.46	0	102	c001	261	406
639.55	162.47	0	102	c001	251	405
639.57	162.49	0	102	c001	241	404
639.6	162.52	0	102	c001	231	403
639.62	162.54	0	102	c001	222	402
639.63	162.55	0	102	c001	213	401
639.65	162.57	0	102	c001	204	400
639.66	162.58	0	102	c001	196	399
639.68	162.6	0	102	c001	189	399
639.69	162.61	0	102	c001	182	398
639.71	162.63	0	102	c001	176	398
639.72	162.64	0	102	c001	169	397
639.74	162.66	0	102	c001	163	397
639.76	162.68	0	102	c001	157	397
639.77	162.69	0	102	c001	152	397
639.79	162.71	0	102	c001	146	396
639.8	162.72	0	102	c001	141	396
639.83	162.75	0	102	c001	136	396
639.85	162.77	0	102	c001	131	396
639.87	162.79	0	102	c001	127	396
639.88	162.8	0	102	c001	122	396
639.9	162.82	0	102	c001	118	396
639.91	162.83	0	102	c001	114	396
639.93	162.85	0	102	c001	111	395
639.94	162.86	0	102	c001	108	394
639.96	162.88	0	102	c001	107	393
639.97	162.89	0	102	c001	106	392
639.99	162.91	0	102	c001	106	391
640.01	162.93	0	102	c001	105	390
640.02	162.94	0	102	c001	104	389
640.04	162.96	0	102	c001	107	390
640.05	162.97	0	102	c001	112	391
640.07	162.99	0	102	c001	117	392
640.1	163.02	0	102	c001	124	393
640.11	163.03	0	102	c001	131	394
640.13	163.05	0	102	c001	137	395
640.15	163.07	0	102	c001	143	395
640.16	163.08	0	102	c001	147	396
640.18	163.1	0	102	c001	152	396
640.19	163.11	0	102	c001	156	396
640.21	163.13	0	102	c001	160	396
640.22	163.14	0	102	c001	164	397
640.24	163.16	0	102	c001	167	397
640.26	163.18	0	102	c001	171	397
640.27	163.19	0	102	c001	174	397
640.29	163.21	0	102	c001	178	398
640.3	163.22	0	102	c001	181	398
640.33	163.25	0	102	c001	184	398
640.35	163.27	0	102	c001	186	399
640.36	163.28	0	102	c001	188	399
640.38	163.3	0	102	c001	191	399
640.4	163.32	0	102	c001	194	400
640.41	163.33	0	102	c001	198	400
640.43	163.35	0	102	c001	205	400
640.44	163.36	0	102	c001	213	401
640.46	163.38	0	102	c001	221	401
640.47	163.39	0	102	c001	229	402
640.49	163.41	0	102	c001	237	403
640.5	163.42	0	102	c001	244	404
640.52	163.44	0	102	c001	251	404
640.54	163.46	0	102	c001	258	405
640.55	163.47	0	102	c001	264	406
640.58	163.5	0	102	c001	270	407
640.6	163.52	0	102	c001	276	408
640.61	163.53	0	102	c001	281	409
640.63	163.55	0	102	c001	287	410
640.65	163.57	0	102	c001	292	411
640.66	163.58	0	102	c001	297	411
640.68	163.6	0	102	c001	301	412
640.69	163.61	0	102	c001	306	412
640.71	163.63	0	102	c001	310	413
640.72	163.64	0	102	c001	313	413
640.74	163.66	0	102	c001	318	413
640.75	163.67	0	102	c001	321	413
640.77	163.69	0	102	c001	325	414
640.79	163.71	0	102	c001	328	414
640.82	163.74	0	102	c001	330	414
640.83	163.75	0	102	c001	334	414
640.85	163.77	0	102	c001	337	414
640.86	163.78	0	102	c001	339	414
640.88	163.8	0	102	c001	341	414
640.89	163.81	0	102	c001	344	415
640.91	163.83	0	102	c001	346	415
640.93	163.85	0	102	c001	348	415
640.94	163.86	0	102	c001	350	415
640.96	163.88	0	102	c001	351	415
640.97	163.89	0	102	c001	353	416
640.99	163.91	0	102	c001	355	416
641	163.92	0	102	c001	357	416
641.02	163.94	0	102	c001	359	416
641.04	163.96	0	102	c001	361	416
641.07	163.99	0	102	c001	362	416
641.08	164	0	102	c001	363	417
641.1	164.02	0	102	c001	364	417
641.11	164.03	0	102	c001	366	417
641.13	164.05	0	102	c001	367	417
641.14	164.06	0	102	c001	368	418
641.16	164.08	0	102	c001	370	418
641.18	164.1	0	102	c001	371	418
641.19	164.11	0	102	c001	371	419
641.21	164.13	0	102	c001	372	419
641.22	164.14	0	102	c001	374	419
641.24	164.16	0	102	c001	376	418
641.25	164.17	0	102	c001	382	416
641.27	164.19	0	102	c001	390	414
641.28	164.2	0	102	c001	400	413
641.32	164.24	0	102	c001	408	411
641.33	164.25	0	102	c001	417	410
641.35	164.27	0	102	c001	424	409
641.36	164.28	0	102	c001	431	408
641.38	164.3	0	102	c001	438	407
641.39	164.31	0	102	c001	443	407
641.41	164.33	0	102	c001	448	406
641.43	164.35	0	102	c001	454	406
641.44	164.36	0	102	c001	460	405
641.46	164.38	0	102	c001	465	405
641.47	164.39	0	102	c001	470	405
641.49	164.41	0	102	c001	474	405
641.52	164.44	0	102	c001	478	405
641.52	164.44	0	102	c001	482	405
641.55	164.47	0	102	c001	487	405
641.57	164.49	0	102	c001	490	405
641.58	164.5	0	102	c001	494	405
641.6	164.52	0	102	c001	498	405
641.61	164.53	0	102	c001	502	405
641.63	164.55	0	102	c001	505	406
641.64	164.56	0	102	c001	508	406
641.66	164.58	0	102	c001	511	406
641.67	164.59	0	102	c001	514	406
641.69	164.61	0	102	c001	518	407
641.71	164.63	0	102	c001	520	407
641.72	164.64	0	102	c001	523	408
641.74	164.66	0	102	c001	526	408
641.75	164.67	0	102	c001	528	408
641.78	164.7	0	102	c001	530	408
641.8	164.72	0	102	c001	534	408
641.82	164.74	0	102	c001	535	407
641.83	164.75	0	102	c001	535	406
641.85	164.77	0	102	c001	534	406
641.86	164.78	0	102	c001	533	406
641.88	164.8	0	102	c001	532	405
641.89	164.81	0	102	c001	530	405
641.91	164.83	0	102	c001	529	405
641.92	164.84	0	102	c001	528	405
641.94	164.86	0	102	c001	525	404
641.96	164.88	0	102	c001	523	404
641.97	164.89	0	102	c001	522	403
641.99	164.91	0	102	c001	520	403
642	164.92	0	102	c001	517	403
642.03	164.95	0	102	c001	513	402
642.05	164.97	0	102	c001	507	402
642.06	164.98	0	102	c001	503	401
642.08	165	0	102	c001	499	401
642.1	165.02	0	102	c001	495	401
642.11	165.03	0	102	c001	491	401
642.13	165.05	0	102	c001	487	401
642.14	165.06	0	102	c001	484	401
642.16	165.08	0	102	c001	481	401
642.17	165.09	0	102	c001	477	401
642.19	165.11	0	102	c001	475	401
642.21	165.13	0	102	c001	471	401
642.22	165.14	0	102	c001	468	401
642.24	165.16	0	102	c001	466	401
642.25	165.17	0	102	c001	463	402
642.28	165.2	0	102	c001	460	402
642.3	165.22	0	102	c001	456	402
642.31	165.23	0	102	c001	450	402
642.33	165.25	0	102	c001	443	401
642.35	165.27	0	102	c001	435	401
642.36	165.28	0	102	c001	429	401
642.38	165.3	0	102	c001	422	401
642.39	165.31	0	102	c001	416	401
642.41	165.33	0	102	c001	411	401
642.42	165.34	0	102	c001	407	401
642.44	165.36	0	102	c001	404	401
642.45	165.37	0	102	c001	405	402
642.47	165.39	0	102	c001	411	402
642.49	165.41	0	99	c001	1	0
642.52	165.44	0	99	c001	1	0
642.53	165.45	0	102	c001	348	404
642.55	165.47	0	102	c001	346	405
642.56	165.48	0	102	c001	344	405
642.58	165.5	0	102	c001	341	404
642.6	165.52	0	102	c001	337	404
642.61	165.53	0	102	c001	331	403
642.63	165.55	0	102	c001	325	403
642.64	165.56	0	102	c001	319	403
642.66	165.58	0	102	c001	311	403
642.67	165.59	0	102	c001	304	403
642.69	165.61	0	102	c001	297	403
642.7	165.62	0	102	c001	291	402
642.72	165.64	0	102	c001	284	402
642.74	165.66	0	102	c001	278	402
642.77	165.69	0	102	c001	272	402
642.78	165.7	0	102	c001	268	402
642.8	165.72	0	102	c001	262	402
642.81	165.73	0	102	c001	258	402
642.83	165.75	0	102	c001	253	402
642.84	165.76	0	102	c001	248	402
642.86	165.78	0	102	c001	244	402
642.88	165.8	0	102	c001	240	403
642.89	165.81	0	102	c001	237	403
642.91	165.83	0	102	c001	233	403
642.92	165.84	0	102	c001	229	403
642.94	165.86	0	102	c001	226	403
642.95	165.87	0	102	c001	223	403
642.97	165.89	0	102	c001	220	404
642.99	165.91	0	102	c001	217	404
643.02	165.94	0	102	c001	213	404
643.03	165.95	0	102	c001	211	404
643.05	165.97	0	102	c001	209	403
643.06	165.98	0	102	c001	206	403
643.08	166	0	102	c001	203	402
643.09	166.01	0	102	c001	200	402
643.11	166.03	0	102	c001	196	401
643.13	166.05	0	102	c001	193	400
643.14	166.06	0	102	c001	190	400
643.16	166.08	0	102	c001	187	399
643.17	166.09	0	102	c001	185	399
643.19	166.11	0	102	c001	182	398
643.2	166.12	0	102	c001	180	398
643.22	166.14	0	102	c001	177	397
643.23	166.15	0	102	c001	176	397
643.27	166.19	0	102	c001	174	396
643.28	166.2	0	102	c001	171	396
643.3	166.22	0	102	c001	167	395
643.31	166.23	0	102	c001	165	394
643.33	166.25	0	102	c001	163	393
643.34	166.26	0	102	c001	162	392
643.36	166.28	0	102	c001	160	392
643.38	166.3	0	102	c001	159	392
643.39	166.31	0	102	c001	157	391
643.41	166.33	0	102	c001	154	390
643.42	166.34	0	102	c001	152	390
643.44	166.36	0	102	c001	150	390
643.45	166.37	0	102	c001	147	390
643.47	166.39	0	102	c001	143	390
643.5	166.42	0	102	c001	138	391
643.52	166.44	0	102	c001	135	391
643.53	166.45	0	102	c001	131	391
643.55	166.47	0	102	c001	128	391
643.56	166.48	0	102	c001	126	391
643.58	166.5	0	102	c001	124	391
643.59	166.51	0	102	c001	122	390
643.61	166.53	0	102	c001	121	390
643.62	166.54	0	102	c001	119	390
643.64	166.56	0	102	c001	119	390
643.66	166.58	0	102	c001	117	390
643.67	166.59	0	102	c001	116	390
643.69	166.61	0	102	c001	115	390
643.7	166.62	0	102	c001	114	390
643.72	166.64	0	102	c001	113	390
643.75	166.67	0	102	c001	112	390
643.77	166.69	0	102	c001	110	390
643.78	166.7	0	102	c001	108	389
643.8	166.72	0	102	c001	106	387
643.81	166.73	0	102	c001	107	387
643.83	166.75	0	102	c001	108	387
643.84	166.76	0	102	c001	109	386
643.86	166.78	0	102	c001	109	386
643.87	166.79	0	102	c001	110	386
643.89	166.81	0	102	c001	111	385
643.91	166.83	0	102	c001	111	385
643.92	166.84	0	102	c001	112	385
643.94	166.86	0	102	c001	112	385
643.95	166.87	0	102	c001	112	385
643.98	166.9	0	102	c001	112	385
644	166.92	0	102	c001	112	385
644.01	166.93	0	102	c001	112	384
644.03	166.95	0	102	c001	112	384
644.05	166.97	0	102	c001	113	385
644.06	166.98	0	102	c001	113	385
644.08	167	0	102	c001	114	385
644.09	167.01	0	102	c001	117	384
644.11	167.03	0	102	c001	118	384
644.12	167.04	0	102	c001	120	384
644.14	167.06	0	102	c001	124	385
644.16	167.08	0	102	c001	130	386
644.17	167.09	0	102	c001	136	386
644.19	167.11	0	102	c001	142	387
644.2	167.12	0	102	c001	147	388
644.23	167.15	0	102	c001	153	389
644.25	167.17	0	102	c001	158	390
644.26	167.18	0	102	c001	163	391
644.28	167.2	0	102	c001	168	392
644.3	167.22	0	102	c001	172	393
644.31	167.23	0	102	c001	176	394
644.33	167.25	0	102	c001	181	395
644.34	167.26	0	102	c001	184	395
644.36	167.28	0	102	c001	188	396
644.37	167.29	0	102	c001	191	396
644.39	167.31	0	102	c001	194	397
644.4	167.32	0	102	c001	198	398
644.42	167.34	0	102	c001	201	398
644.44	167.36	0	102	c001	204	399
644.47	167.39	0	102	c001	207	400
644.48	167.4	0	102	c001	209	400
644.5	167.42	0	102	c001	213	401
644.51	167.43	0	102	c001	215	401
644.53	167.45	0	102	c001	218	402
644.55	167.47	0	102	c001	220	402
644.56	167.48	0	102	c001	222	403
644.58	167.5	0	102	c001	224	403
644.59	167.51	0	102	c001	227	403
644.61	167.53	0	102	c001	230	403
644.62	167.54	0	102	c001	234	403
644.64	167.56	0	102	c001	240	403
644.65	167.57	0	102	c001	244	403
644.67	167.59	0	102	c001	249	403
644.69	167.61	0	102	c001	254	403
644.72	167.64	0	102	c001	259	403
644.73	167.65	0	102	c001	263	404
644.75	167.67	0	102	c001	267	404
644.76	167.68	0	102	c001	271	404
644.78	167.7	0	102	c001	274	404
644.79	167.71	0	102	c001	277	405
644.81	167.73	0	102	c001	281	405
644.83	167.75	0	102	c001	284	406
644.84	167.76	0	102	c001	288	406
644.86	167.78	0	102	c001	290	406
644.87	167.79	0	102	c001	293	407
644.89	167.81	0	102	c001	296	407
644.9	167.82	0	102	c001	298	407
644.92	167.84	0	102	c001	301	407
644.94	167.86	0	102	c001	303	407
644.97	167.89	0	102	c001	305	408
644.98	167.9	0	102	c001	307	408
645	167.92	0	102	c001	309	408
645.01	167.93	0	102	c001	312	408
645.03	167.95	0	102	c001	313	409
645.04	167.96	0	102	c001	315	409
645.06	167.98	0	102	c001	317	409
645.08	168	0	102	c001	318	410
645.09	168.01	0	102	c001	320	410
645.11	168.03	0	102	c001	321	410
645.12	168.04	0	102	c001	323	411
645.14	168.06	0	102	c001	325	411
645.15	168.07	0	102	c001	326	411
645.17	168.09	0	102	c001	327	412
645.18	168.1	0	102	c001	328	412
645.22	168.14	0	102	c001	331	412
645.23	168.15	0	102	c001	333	411
645.25	168.17	0	102	c001	337	411
645.26	168.18	0	102	c001	342	411
645.28	168.2	0	102	c001	347	410
645.29	168.21	0	102	c001	354	410
645.31	168.23	0	102	c001	363	410
645.33	168.25	0	102	c001	375	409
645.34	168.26	0	102	c001	385	408
645.36	168.28	0	102	c001	392	408
645.37	168.29	0	102	c001	397	407
645.39	168.31	0	102	c001	401	407
645.4	168.32	0	102	c001	405	406
645.42	168.34	0	102	c001	409	406
645.45	168.37	0	102	c001	412	406
645.47	168.39	0	102	c001	415	406
645.48	168.4	0	102	c001	418	406
645.5	168.42	0	102	c001	421	406
645.51	168.43	0	102	c001	424	407
645.53	168.45	0	102	c001	426	407
645.54	168.46	0	102	c001	429	407
645.56	168.48	0	102	c001	432	407
645.57	168.49	0	102	c001	435	408
645.59	168.51	0	102	c001	438	408
645.61	168.53	0	102	c001	441	409
645.62	168.54	0	102	c001	443	409
645.64	168.56	0	102	c001	446	410
645.65	168.57	0	102	c001	449	410
645.67	168.59	0	102	c001	451	411
645.7	168.62	0	102	c001	454	411
645.72	168.64	0	102	c001	457	412
645.73	168.65	0	102	c001	459	412
645.75	168.67	0	102	c001	461	413
645.76	168.68	0	102	c001	463	413
645.78	168.7	0	102	c001	465	414
645.79	168.71	0	102	c001	467	414
645.81	168.73	0	102	c001	469	415
645.82	168.74	0	102	c001	472	415
645.84	168.76	0	102	c001	477	414
645.86	168.78	0	102	c001	488	412
645.87	168.79	0	102	c001	493	411
645.89	168.81	0	102	c001	491	408
645.9	168.82	0	102	c001	477	404
645.92	168.84	0	102	c001	463	400
645.95	168.87	0	102	c001	450	397
645.96	168.88	0	102	c001	439	394
645.98	168.9	0	102	c001	429	393
646	168.92	0	102	c001	420	392
646.01	168.93	0	102	c001	412	391
646.03	168.95	0	102	c001	404	390
646.04	168.96	0	102	c001	397	389
646.06	168.98	0	102	c001	390	389
646.07	168.99	0	102	c001	384	389
646.09	169.01	0	102	c001	377	389
646.11	169.03	0	102	c001	371	389
646.12	169.04	0	102	c001	365	389
646.14	169.06	0	102	c001	359	389
646.15	169.07	0	102	c001	354	390
646.18	169.1	0	102	c001	349	390
646.2	169.12	0	102	c001	344	391
646.21	169.13	0	102	c001	339	391
646.23	169.15	0	102	c001	335	392
646.25	169.17	0	102	c001	330	392
646.26	169.18	0	102	c001	326	393
646.28	169.2	0	102	c001	323	393
646.29	169.21	0	102	c001	319	394
646.31	169.23	0	102	c001	315	394
646.32	169.24	0	102	c001	311	395
646.34	169.26	0	102	c001	305	395
646.35	169.27	0	102	c001	298	395
646.37	169.29	0	102	c001	291	395
646.39	169.31	0	102	c001	285	395
646.4	169.32	0	102	c001	278	395
646.43	169.35	0	102	c001	272	395
646.45	169.37	0	102	c001	266	394
646.46	169.38	0	102	c001	261	395
646.48	169.4	0	102	c001	256	394
646.5	169.42	0	102	c001	251	394
646.51	169.43	0	102	c001	247	394
646.53	169.45	0	102	c001	242	394
646.54	169.46	0	102	c001	238	394
646.56	169.48	0	102	c001	235	394
646.57	169.49	0	102	c001	231	394
646.59	169.51	0	102	c001	227	393
646.6	169.52	0	102	c001	224	393
646.62	169.54	0	102	c001	220	393
646.64	169.56	0	102	c001	216	392
646.65	169.57	0	102	c001	211	392
646.68	169.6	0	102	c001	207	391
646.7	169.62	0	102	c001	202	391
646.71	169.63	0	102	c001	198	391
646.73	169.65	0	102	c001	195	391
646.74	169.66	0	102	c001	192	391
646.76	169.68	0	102	c001	188	390
646.78	169.7	0	102	c001	185	390
646.79	169.71	0	102	c001	182	391
646.81	169.73	0	102	c001	179	391
646.82	169.74	0	102	c001	176	391
646.84	169.76	0	102	c001	173	391
646.85	169.77	0	102	c001	171	391
646.87	169.79	0	102	c001	169	391
646.89	169.81	0	102	c001	166	391
646.92	169.84	0	102	c001	164	392
646.93	169.85	0	102	c001	162	392
646.95	169.87	0	102	c001	160	392
646.96	169.88	0	102	c001	158	393
646.98	169.9	0	102	c001	156	393
646.99	169.91	0	102	c001	154	393
647.01	169.93	0	102	c001	152	394
647.03	169.95	0	102	c001	150	394
647.04	169.96	0	102	c001	149	394
647.06	169.98	0	102	c001	147	395
647.07	169.99	0	102	c001	145	395
647.09	170.01	0	102	c001	144	395
647.1	170.02	0	102	c001	143	396
647.12	170.04	0	102	c001	141	396
647.15	170.07	0	102	c001	140	397
647.17	170.09	0	102	c001	139	397
647.18	170.1	0	102	c001	138	397
647.2	170.12	0	102	c001	136	397
647.21	170.13	0	102	c001	135	398
647.23	170.15	0	102	c001	135	399
647.24	170.16	0	102	c001	136	400
647.26	170.18	0	102	c001	138	400
647.28	170.2	0	102	c001	140	400
647.29	170.21	0	102	c001	142	401
647.31	170.23	0	102	c001	144	401
647.32	170.24	0	102	c001	145	401
647.34	170.26	0	102	c001	147	402
647.35	170.27	0	102	c001	150	402
647.37	170.29	0	102	c001	151	402
647.4	170.32	0	102	c001	153	402
647.42	170.34	0	102	c001	153	402
647.43	170.35	0	102	c001	155	402
647.45	170.37	0	102	c001	156	402
647.46	170.38	0	102	c001	157	402
647.48	170.4	0	102	c001	160	402
647.49	170.41	0	102	c001	162	402
647.51	170.43	0	102	c001	164	402
647.52	170.44	0	102	c001	167	401
647.54	170.46	0	102	c001	169	400
647.56	170.48	0	102	c001	172	400
647.57	170.49	0	102	c001	174	399
647.59	170.51	0	102	c001	177	399
647.6	170.52	0	102	c001	179	398
647.62	170.54	0	102	c001	181	398
647.65	170.57	0	102	c001	182	398
647.67	170.59	0	102	c001	184	398
647.68	170.6	0	102	c001	185	398
647.7	170.62	0	102	c001	186	398
647.71	170.63	0	102	c001	188	397
647.73	170.65	0	102	c001	189	398
647.74	170.66	0	102	c001	190	398
647.76	170.68	0	102	c001	192	398
647.77	170.69	0	102	c001	193	398
647.79	170.71	0	102	c001	194	398
647.81	170.73	0	102	c001	195	398
647.82	170.74	0	102	c001	197	398
647.84	170.76	0	102	c001	201	398
647.85	170.77	0	102	c001	206	398
647.87	170.79	0	102	c001	210	398
647.9	170.82	0	102	c001	214	398
647.91	170.83	0	102	c001	219	399
647.93	170.85	0	102	c001	223	399
647.95	170.87	0	102	c001	227	400
647.96	170.88	0	102	c001	231	400
647.98	170.9	0	102	c001	234	401
647.99	170.91	0	102	c001	238	401
648.01	170.93	0	102	c001	241	402
648.02	170.94	0	102	c001	244	402
648.04	170.96	0	102	c001	247	403
648.06	170.98	0	102	c001	250	403
648.07	170.99	0	102	c001	253	404
648.09	171.01	0	102	c001	255	404
648.1	171.02	0	102	c001	258	405
648.13	171.05	0	102	c001	261	405
648.15	171.07	0	102	c001	263	406
648.16	171.08	0	102	c001	265	406
648.18	171.1	0	102	c001	267	407
648.2	171.12	0	102	c001	270	407
648.21	171.13	0	102	c001	271	407
648.23	171.15	0	102	c001	274	408
648.24	171.16	0	102	c001	276	408
648.26	171.18	0	102	c001	277	409
648.27	171.19	0	102	c001	279	409
648.29	171.21	0	102	c001	281	410
648.3	171.22	0	102	c001	283	410
648.32	171.24	0	102	c001	285	411
648.34	171.26	0	102	c001	286	411
648.37	171.29	0	102	c001	288	411
648.38	171.3	0	102	c001	289	412
648.4	171.32	0	102	c001	290	411
648.41	171.33	0	102	c001	292	411
648.43	171.35	0	102	c001	295	411
648.45	171.37	0	102	c001	299	411
648.46	171.38	0	102	c001	303	411
648.48	171.4	0	102	c001	308	411
648.49	171.41	0	102	c001	313	410
648.51	171.43	0	102	c001	318	410
648.52	171.44	0	102	c001	323	410
648.54	171.46	0	102	c001	327	410
648.55	171.47	0	102	c001	331	410
648.57	171.49	0	102	c001	335	410
648.59	171.51	0	102	c001	338	410
648.62	171.54	0	102	c001	341	410
648.63	171.55	0	102	c001	345	410
648.65	171.57	0	102	c001	348	411
648.66	171.58	0	102	c001	352	411
648.68	171.6	0	102	c001	355	411
648.69	171.61	0	102	c001	359	412
648.71	171.63	0	102	c001	363	412
648.73	171.65	0	102	c001	366	412
648.74	171.66	0	102	c001	369	412
648.76	171.68	0	102	c001	372	412
648.77	171.69	0	102	c001	375	413
648.79	171.71	0	102	c001	378	413
648.8	171.72	0	102	c001	380	413
648.82	171.74	0	102	c001	383	413
648.84	171.76	0	102	c001	385	414
648.87	171.79	0	102	c001	387	414
648.88	171.8	0	102	c001	389	414
648.9	171.82	0	102	c001	390	414
648.91	171.83	0	102	c001	392	415
648.93	171.85	0	102	c001	394	415
648.94	171.86	0	102	c001	395	415
648.96	171.88	0	102	c001	397	416
648.98	171.9	0	102	c001	399	416
648.99	171.91	0	102	c001	400	417
649.01	171.93	0	102	c001	402	418
649.02	171.94	0	102	c001	403	418
649.04	171.96	0	102	c001	405	418
649.05	171.97	0	102	c001	407	418
649.07	171.99	0	102	c001	410	417
649.1	172.02	0	102	c001	413	416
649.12	172.04	0	102	c001	416	414
649.13	172.05	0	102	c001	419	413
649.15	172.07	0	102	c001	422	412
649.16	172.08	0	102	c001	425	411
649.18	172.1	0	102	c001	427	410
649.19	172.11	0	102	c001	429	410
649.21	172.13	0	102	c001	431	409
649.23	172.15	0	102	c001	433	408
649.24	172.16	0	102	c001	435	408
649.26	172.18	0	102	c001	436	408
649.27	172.19	0	102	c001	438	407
649.29	172.21	0	102	c001	439	407
649.3	172.22	0	102	c001	439	407
649.32	172.24	0	102	c001	443	406
649.35	172.27	0	102	c001	444	404
649.37	172.29	0	102	c001	445	403
649.38	172.3	0	102	c001	444	403
649.4	172.32	0	102	c001	442	402
649.41	172.33	0	102	c001	439	402
649.43	172.35	0	102	c001	437	402
649.44	172.36	0	102	c001	434	401
649.46	172.38	0	102	c001	431	401
649.47	172.39	0	102	c001	429	401
649.49	172.41	0	102	c001	426	401
649.51	172.43	0	102	c001	424	401
649.52	172.44	0	102	c001	422	402
649.54	172.46	0	102	c001	421	402
649.55	172.47	0	102	c001	419	402
649.57	172.49	0	102	c001	417	402
649.6	172.52	0	102	c001	416	403
649.62	172.54	0	102	c001	414	403
649.63	172.55	0	102	c001	412	403
649.65	172.57	0	102	c001	408	403
649.66	172.58	0	102	c001	404	404
649.68	172.6	0	102	c001	402	404
649.69	172.61	0	102	c001	411	403
649.71	172.63	0	99	c001	1	0
649.72	172.64	0	102	c001	346	404
649.74	172.66	0	102	c001	344	404
649.76	172.68	0	102	c001	341	404
649.77	172.69	0	102	c001	338	404
649.79	172.71	0	102	c001	335	404
649.8	172.72	0	102	c001	332	404
649.83	172.75	0	102	c001	328	404
649.85	172.77	0	102	c001	324	405
649.86	172.78	0	102	c001	321	405
649.88	172.8	0	102	c001	318	405
649.9	172.82	0	102	c001	314	406
649.91	172.83	0	102	c001	310	406
649.93	172.85	0	102	c001	306	406
649.94	172.86	0	102	c001	302	407
649.96	172.88	0	102	c001	299	407
649.97	172.89	0	102	c001	296	407
649.99	172.91	0	102	c001	292	406
650.01	172.93	0	102	c001	288	404
650.02	172.94	0	102	c001	284	403
650.04	172.96	0	102	c001	280	402
650.07	172.99	0	102	c001	277	401
650.08	173	0	102	c001	273	400
650.1	173.02	0	102	c001	271	399
650.11	173.03	0	102	c001	268	398
650.13	173.05	0	102	c001	265	397
650.15	173.07	0	102	c001	263	396
650.16	173.08	0	102	c001	260	396
650.18	173.1	0	102	c001	258	395
650.19	173.11	0	102	c001	256	395
650.21	173.13	0	102	c001	253	394
650.22	173.14	0	102	c001	249	393
650.24	173.16	0	102	c001	244	392
650.25	173.17	0	102	c001	239	392
650.27	173.19	0	102	c001	235	391
650.29	173.21	0	102	c001	230	391
650.32	173.24	0	102	c001	225	391
650.33	173.25	0	102	c001	221	390
650.35	173.27	0	102	c001	217	390
650.36	173.28	0	102	c001	214	390
650.38	173.3	0	102	c001	210	390
650.4	173.32	0	102	c001	206	390
650.41	173.33	0	102	c001	203	390
650.43	173.35	0	102	c001	200	390
650.44	173.36	0	102	c001	197	390
650.46	173.38	0	102	c001	194	390
650.47	173.39	0	102	c001	192	390
650.49	173.41	0	102	c001	189	391
650.5	173.42	0	102	c001	186	391
650.52	173.44	0	102	c001	184	391
650.54	173.46	0	102	c001	181	391
650.55	173.47	0	102	c001	179	391
650.58	173.5	0	102	c001	177	391
650.6	173.52	0	102	c001	174	392
650.61	173.53	0	102	c001	172	392
650.63	173.55	0	102	c001	171	392
650.64	173.56	0	102	c001	169	392
650.66	173.58	0	102	c001	166	391
650.68	173.6	0	102	c001	164	391
650.69	173.61	0	102	c001	161	390
650.71	173.63	0	102	c001	160	389
650.72	173.64	0	102	c001	158	388
650.74	173.66	0	102	c001	156	388
650.75	173.67	0	102	c001	155	387
650.77	173.69	0	102	c001	154	387
650.79	173.71	0	102	c001	153	387
650.82	173.74	0	102	c001	152	387
650.83	173.75	0	102	c001	151	386
650.85	173.77	0	102	c001	150	386
650.86	173.78	0	102	c001	149	386
650.88	173.8	0	102	c001	147	386
650.89	173.81	0	102	c001	144	385
650.91	173.83	0	102	c001	143	385
650.93	173.85	0	102	c001	140	386
650.94	173.86	0	102	c001	137	386
650.96	173.88	0	102	c001	133	386
650.97	173.89	0	102	c001	129	387
650.99	173.91	0	102	c001	126	387
651	173.92	0	102	c001	123	387
651.02	173.94	0	102	c001	121	387
651.05	173.97	0	102	c001	119	387
651.07	173.99	0	102	c001	117	386
651.08	174	0	102	c001	116	386
651.1	174.02	0	102	c001	116	386
651.11	174.03	0	102	c001	115	386
651.13	174.05	0	102	c001	114	386
651.14	174.06	0	102	c001	113	386
651.16	174.08	0	102	c001	112	386
651.18	174.1	0	102	c001	111	386
651.19	174.11	0	102	c001	109	386
651.21	174.13	0	102	c001	109	386
651.22	174.14	0	102	c001	108	386
651.24	174.16	0	102	c001	108	386
651.25	174.17	0	102	c001	107	385
651.27	174.19	0	102	c001	106	384
651.3	174.22	0	102	c001	105	382
651.32	174.24	0	102	c001	104	381
651.33	174.25	0	102	c001	103	380
651.35	174.27	0	102	c001	101	378
651.36	174.28	0	102	c001	101	377
651.38	174.3	0	102	c001	100	376
651.39	174.31	0	102	c001	100	375
651.41	174.33	0	102	c001	100	375
651.42	174.34	0	102	c001	100	374
651.44	174.36	0	102	c001	100	374
651.46	174.38	0	102	c001	101	373
651.47	174.39	0	102	c001	100	373
651.49	174.41	0	102	c001	100	373
651.52	174.44	0	102	c001	100	373
651.52	174.44	0	102	c001	101	373
651.55	174.47	0	102	c001	102	373
651.57	174.49	0	102	c001	103	372
651.58	174.5	0	102	c001	104	372
651.6	174.52	0	102	c001	104	371
651.61	174.53	0	102	c001	105	371
651.63	174.55	0	102	c001	107	371
651.64	174.56	0	102	c001	108	370
651.66	174.58	0	102	c001	109	370
651.67	174.59	0	102	c001	110	370
651.69	174.61	0	102	c001	111	369
651.71	174.63	0	102	c001	111	370
651.72	174.64	0	102	c001	113	369
651.74	174.66	0	102	c001	113	369
651.75	174.67	0	102	c001	114	369
651.78	174.7	0	102	c001	115	368
651.8	174.72	0	102	c001	117	368
651.81	174.73	0	102	c001	119	368
651.83	174.75	0	102	c001	121	368
651.85	174.77	0	102	c001	123	368
651.86	174.78	0	102	c001	125	368
651.88	174.8	0	102	c001	127	368
651.89	174.81	0	102	c001	130	368
651.91	174.83	0	102	c001	132	369
651.92	174.84	0	102	c001	135	369
651.94	174.86	0	102	c001	137	369
651.96	174.88	0	102	c001	140	370
651.97	174.89	0	102	c001	144	370
651.99	174.91	0	102	c001	148	371
652	174.92	0	102	c001	152	371
652.03	174.95	0	102	c001	158	372
652.05	174.97	0	102	c001	161	373
652.06	174.98	0	102	c001	165	374
652.08	175	0	102	c001	170	375
652.1	175.02	0	102	c001	173	376
652.11	175.03	0	102	c001	177	376
652.13	175.05	0	102	c001	180	377
652.14	175.06	0	102	c001	184	378
652.16	175.08	0	102	c001	187	379
652.17	175.09	0	102	c001	190	379
652.19	175.11	0	102	c001	193	380
652.2	175.12	0	102	c001	196	380
652.22	175.14	0	102	c001	199	381
652.24	175.16	0	102	c001	201	381
652.27	175.19	0	102	c001	204	382
652.28	175.2	0	102	c001	206	382
652.3	175.22	0	102	c001	209	383
652.31	175.23	0	102	c001	211	383
652.33	175.25	0	102	c001	213	384
652.35	175.27	0	102	c001	215	384
652.36	175.28	0	102	c001	217	385
652.38	175.3	0	102	c001	219	385
652.39	175.31	0	102	c001	221	385
652.41	175.33	0	102	c001	222	386
652.42	175.34	0	102	c001	224	386
652.44	175.36	0	102	c001	226	387
652.45	175.37	0	102	c001	227	387
652.47	175.39	0	102	c001	229	388
652.49	175.41	0	102	c001	230	388
652.52	175.44	0	102	c001	232	389
652.53	175.45	0	102	c001	232	389
652.55	175.47	0	102	c001	234	389
652.56	175.48	0	102	c001	234	390
652.58	175.5	0	102	c001	237	389
652.59	175.51	0	102	c001	237	389
652.61	175.53	0	102	c001	237	388
652.63	175.55	0	102	c001	237	388
652.64	175.56	0	102	c001	236	388
652.66	175.58	0	102	c001	234	387
652.67	175.59	0	102	c001	233	387
652.69	175.61	0	102	c001	231	386
652.7	175.62	0	102	c001	230	386
652.72	175.64	0	102	c001	228	385
652.74	175.66	0	102	c001	226	385
652.77	175.69	0	102	c001	224	385
652.78	175.7	0	102	c001	223	384
652.8	175.72	0	102	c001	222	384
652.81	175.73	0	102	c001	221	383
652.83	175.75	0	102	c001	219	383
652.84	175.76	0	102	c001	218	383
652.86	175.78	0	102	c001	216	383
652.88	175.8	0	102	c001	215	382
652.89	175.81	0	102	c001	214	382
652.91	175.83	0	102	c001	213	382
652.92	175.84	0	102	c001	212	382
652.94	175.86	0	102	c001	211	382
652.95	175.87	0	102	c001	211	382
652.97	175.89	0	102	c001	209	382
653	175.92	0	102	c001	208	383
653.02	175.94	0	102	c001	207	383
653.03	175.95	0	102	c001	206	383
653.05	175.97	0	102	c001	206	383
653.06	175.98	0	102	c001	205	384
653.08	176	0	102	c001	204	384
653.09	176.01	0	102	c001	203	385
653.11	176.03	0	102	c001	202	385
653.13	176.05	0	102	c001	202	385
653.14	176.06	0	102	c001	201	386
653.16	176.08	0	102	c001	200	387
653.17	176.09	0	102	c001	200	387
653.19	176.11	0	102	c001	198	387
653.2	176.12	0	102	c001	196	388
653.22	176.14	0	102	c001	194	388
653.25	176.17	0	102	c001	190	388
653.27	176.19	0	102	c001	187	388
653.28	176.2	0	102	c001	184	389
653.3	176.22	0	102	c001	181	389
653.31	176.23	0	102	c001	178	390
653.33	176.25	0	102	c001	176	390
653.34	176.26	0	102	c001	174	391
653.36	176.28	0	102	c001	171	391
653.37	176.29	0	102	c001	169	391
653.39	176.31	0	102	c001	167	392
653.41	176.33	0	102	c001	166	392
653.42	176.34	0	102	c001	164	392
653.44	176.36	0	102	c001	162	393
653.45	176.37	0	102	c001	159	393
653.47	176.39	0	102	c001	159	393
653.5	176.42	0	102	c001	157	393
653.52	176.44	0	102	c001	156	394
653.53	176.45	0	102	c001	154	394
653.55	176.47	0	102	c001	153	395
653.56	176.48	0	102	c001	151	395
653.58	176.5	0	102	c001	149	395
653.59	176.51	0	102	c001	148	396
653.61	176.53	0	102	c001	147	396
653.62	176.54	0	102	c001	146	397
653.64	176.56	0	102	c001	145	397
653.66	176.58	0	102	c001	144	397
653.67	176.59	0	102	c001	143	398
653.69	176.61	0	102	c001	142	398
653.7	176.62	0	102	c001	141	399
653.73	176.65	0	102	c001	140	399
653.75	176.67	0	102	c001	139	399
653.76	176.68	0	102	c001	137	399
653.78	176.7	0	102	c001	134	400
653.8	176.72	0	102	c001	130	400
653.81	176.73	0	102	c001	127	400
653.83	176.75	0	102	c001	125	400
653.84	176.76	0	102	c001	123	400
653.86	176.78	0	102	c001	121	400
653.87	176.79	0	102	c001	119	400
653.89	176.81	0	102	c001	116	400
653.91	176.83	0	102	c001	115	400
653.92	176.84	0	102	c001	112	400
653.94	176.86	0	102	c001	111	400
653.95	176.87	0	102	c001	110	400
653.98	176.9	0	102	c001	108	401
654	176.92	0	102	c001	108	401
654.01	176.93	0	102	c001	106	401
654.03	176.95	0	102	c001	105	401
654.05	176.97	0	102	c001	105	401
654.06	176.98	0	102	c001	104	400
654.08	177	0	102	c001	105	400
654.09	177.01	0	102	c001	103	400
654.11	177.03	0	102	c001	102	399
654.12	177.04	0	102	c001	101	398
654.14	177.06	0	102	c001	99	398
654.15	177.07	0	102	c001	97	397
654.17	177.09	0	102	c001	96	396
654.19	177.11	0	102	c001	96	396
654.2	177.12	0	102	c001	96	395
654.23	177.15	0	102	c001	96	394
654.25	177.17	0	102	c001	96	393
654.26	177.18	0	102	c001	97	393
654.28	177.2	0	102	c001	97	392
654.3	177.22	0	102	c001	97	391
654.31	177.23	0	102	c001	98	390
654.33	177.25	0	102	c001	100	390
654.34	177.26	0	102	c001	100	389
654.36	177.28	0	102	c001	101	389
654.37	177.29	0	102	c001	101	389
654.39	177.31	0	102	c001	100	389
654.4	177.32	0	102	c001	100	389
654.42	177.34	0	102	c001	100	390
654.44	177.36	0	102	c001	101	390
654.47	177.39	0	102	c001	101	390
654.48	177.4	0	102	c001	102	390
654.5	177.42	0	102	c001	102	390
654.51	177.43	0	102	c001	102	390
654.53	177.45	0	102	c001	103	389
654.54	177.46	0	102	c001	104	388
654.56	177.48	0	102	c001	105	388
654.58	177.5	0	102	c001	106	389
654.59	177.51	0	102	c001	110	389
654.61	177.53	0	102	c001	114	390
654.62	177.54	0	102	c001	118	390
654.64	177.56	0	102	c001	122	391
654.65	177.57	0	102	c001	127	392
654.67	177.59	0	102	c001	131	392
654.7	177.62	0	102	c001	135	393
654.72	177.64	0	102	c001	138	394
654.73	177.65	0	102	c001	142	394
654.75	177.67	0	102	c001	145	395
654.76	177.68	0	102	c001	148	396
654.78	177.7	0	102	c001	151	396
654.79	177.71	0	102	c001	153	397
654.81	177.73	0	102	c001	156	397
654.83	177.75	0	102	c001	158	398
654.84	177.76	0	102	c001	160	398
654.86	177.78	0	102	c001	162	398
654.87	177.79	0	102	c001	164	399
654.89	177.81	0	102	c001	166	399
654.9	177.82	0	102	c001	169	399
654.92	177.84	0	102	c001	172	399
654.95	177.87	0	102	c001	175	399
654.97	177.89	0	102	c001	178	399
654.98	177.9	0	102	c001	184	399
655	177.92	0	102	c001	190	399
655.01	177.93	0	102	c001	195	399
655.03	177.95	0	102	c001	201	399
655.04	177.96	0	102	c001	205	399
655.06	177.98	0	102	c001	209	400
655.08	178	0	102	c001	214	400
655.09	178.01	0	102	c001	218	400
655.11	178.03	0	102	c001	222	400
655.12	178.04	0	102	c001	226	401
655.14	178.06	0	102	c001	229	401
655.15	178.07	0	102	c001	233	401
655.17	178.09	0	102	c001	236	402
655.18	178.1	0	102	c001	239	402
655.22	178.14	0	102	c001	242	403
655.23	178.15	0	102	c001	245	403
655.25	178.17	0	102	c001	248	404
655.26	178.18	0	102	c001	251	404
655.28	178.2	0	102	c001	254	405
655.29	178.21	0	102	c001	256	405
655.31	178.23	0	102	c001	259	406
655.32	178.24	0	102	c001	261	406
655.34	178.26	0	102	c001	264	407
655.36	178.28	0	102	c001	267	408
655.37	178.29	0	102	c001	269	408
655.39	178.31	0	102	c001	271	409
655.4	178.32	0	102	c001	273	409
655.42	178.34	0	102	c001	275	410
655.45	178.37	0	102	c001	277	410
655.47	178.39	0	102	c001	279	411
655.48	178.4	0	102	c001	281	411
655.5	178.42	0	102	c001	283	412
655.51	178.43	0	102	c001	285	412
655.53	178.45	0	102	c001	287	413
655.54	178.46	0	102	c001	288	413
655.56	178.48	0	102	c001	290	414
655.57	178.49	0	102	c001	292	414
655.59	178.51	0	102	c001	293	415
655.61	178.53	0	102	c001	296	415
655.62	178.54	0	102	c001	302	414
655.64	178.56	0	102	c001	311	414
655.65	178.57	0	102	c001	321	413
655.68	178.6	0	102	c001	330	412
655.7	178.62	0	102	c001	338	412
655.71	178.63	0	102	c001	345	412
655.73	178.65	0	102	c001	352	412
655.75	178.67	0	102	c001	360	412
655.76	178.68	0	102	c001	369	412
655.78	178.7	0	102	c001	377	412
655.79	178.71	0	102	c001	383	412
655.81	178.73	0	102	c001	389	412
655.82	178.74	0	102	c001	395	412
655.84	178.76	0	102	c001	400	412
655.86	178.78	0	102	c001	405	412
655.87	178.79	0	102	c001	409	412
655.89	178.81	0	102	c001	414	412
655.9	178.82	0	102	c001	418	412
655.93	178.85	0	102	c001	423	412
655.95	178.87	0	102	c001	427	413
655.96	178.88	0	102	c001	431	413
655.98	178.9	0	102	c001	435	413
656	178.92	0	102	c001	438	414
656.01	178.93	0	102	c001	441	414
656.03	178.95	0	102	c001	444	412
656.04	178.96	0	102	c001	445	410
656.06	178.98	0	102	c001	444	409
656.07	178.99	0	102	c001	443	408
656.09	179.01	0	102	c001	441	408
656.1	179.02	0	102	c001	440	407
656.12	179.04	0	102	c001	438	407
656.14	179.06	0	102	c001	436	406
656.15	179.07	0	102	c001	433	405
656.18	179.1	0	102	c001	430	404
656.2	179.12	0	102	c001	428	403
656.21	179.13	0	102	c001	425	402
656.23	179.15	0	102	c001	420	401
656.25	179.17	0	102	c001	415	400
656.26	179.18	0	102	c001	411	399
656.28	179.2	0	102	c001	408	398
656.29	179.21	0	102	c001	404	397
656.31	179.23	0	102	c001	400	396
656.32	179.24	0	102	c001	396	396
656.34	179.26	0	102	c001	391	395
656.35	179.27	0	102	c001	385	395
656.37	179.29	0	102	c001	379	395
656.39	179.31	0	102	c001	372	395
656.42	179.34	0	102	c001	368	395
656.43	179.35	0	102	c001	363	395
656.45	179.37	0	102	c001	359	395
656.46	179.38	0	102	c001	355	396
656.48	179.4	0	102	c001	353	396
656.49	179.41	0	102	c001	350	396
656.51	179.43	0	102	c001	348	397
656.53	179.45	0	102	c001	345	398
656.54	179.46	0	102	c001	343	398
656.56	179.48	0	102	c001	342	399
656.57	179.49	0	102	c001	339	399
656.59	179.51	0	102	c001	337	400
656.6	179.52	0	102	c001	336	400
656.62	179.54	0	102	c001	335	401
656.65	179.57	0	102	c001	333	401
656.67	179.59	0	102	c001	332	402
656.68	179.6	0	102	c001	330	402
656.7	179.62	0	102	c001	327	402
656.71	179.63	0	102	c001	322	401
656.73	179.65	0	102	c001	317	401
656.74	179.66	0	102	c001	311	401
656.76	179.68	0	102	c001	305	401
656.78	179.7	0	102	c001	299	400
656.79	179.71	0	102	c001	293	400
656.81	179.73	0	102	c001	287	400
656.82	179.74	0	102	c001	282	400
656.84	179.76	0	102	c001	277	400
656.85	179.77	0	102	c001	272	400
656.87	179.79	0	102	c001	267	400
656.88	179.8	0	102	c001	263	400
656.92	179.84	0	102	c001	259	400
656.93	179.85	0	102	c001	255	400
656.95	179.87	0	102	c001	251	400
656.96	179.88	0	102	c001	248	401
656.98	179.9	0	102	c001	244	401
656.99	179.91	0	102	c001	241	401
657.01	179.93	0	102	c001	238	401
657.03	179.95	0	102	c001	235	402
657.04	179.96	0	102	c001	232	402
657.06	179.98	0	102	c001	229	402
657.07	179.99	0	102	c001	226	402
657.09	180.01	0	102	c001	224	402
657.1	180.02	0	102	c001	221	402
657.12	180.04	0	102	c001	217	401
657.13	180.05	0	102	c001	213	399
657.17	180.09	0	99	c001	1	0
657.2	180.12	0	102	c001	185	390
657.21	180.13	0	102	c001	184	390
657.23	180.15	0	102	c001	183	389
657.24	180.16	0	102	c001	182	389
657.26	180.18	0	102	c001	180	388
657.27	180.19	0	102	c001	178	388
657.29	180.21	0	102	c001	176	388
657.31	180.23	0	102	c001	174	388
657.32	180.24	0	102	c001	171	387
657.34	180.26	0	102	c001	168	387
657.35	180.27	0	102	c001	165	387
657.37	180.29	0	102	c001	162	387
657.4	180.32	0	102	c001	159	387
657.42	180.34	0	102	c001	158	387
657.43	180.35	0	102	c001	157	386
657.45	180.37	0	102	c001	154	386
657.46	180.38	0	102	c001	152	385
657.48	180.4	0	102	c001	149	385
657.49	180.41	0	102	c001	148	385
657.51	180.43	0	102	c001	147	385
657.52	180.44	0	102	c001	146	385
657.54	180.46	0	102	c001	146	385
657.56	180.48	0	102	c001	145	385
657.57	180.49	0	102	c001	144	385
657.59	180.51	0	102	c001	143	384
657.6	180.52	0	102	c001	142	385
657.63	180.55	0	102	c001	140	385
657.65	180.57	0	102	c001	139	384
657.66	180.58	0	102	c001	136	384
657.68	180.6	0	102	c001	134	384
657.7	180.62	0	102	c001	132	383
657.71	180.63	0	102	c001	129	383
657.73	180.65	0	102	c001	127	383
657.74	180.66	0	102	c001	124	383
657.76	180.68	0	102	c001	122	382
657.77	180.69	0	102	c001	120	382
657.79	180.71	0	102	c001	118	382
657.81	180.73	0	102	c001	116	382
657.82	180.74	0	102	c001	114	382
657.84	180.76	0	102	c001	113	382
657.85	180.77	0	102	c001	111	382
657.88	180.8	0	102	c001	110	382
657.9	180.82	0	102	c001	108	382
657.91	180.83	0	102	c001	106	381
657.93	180.85	0	102	c001	105	381
657.95	180.87	0	102	c001	104	381
657.96	180.88	0	102	c001	103	382
657.98	180.9	0	102	c001	102	382
657.99	180.91	0	102	c001	101	382
658.01	180.93	0	102	c001	100	381
658.02	180.94	0	102	c001	100	381
658.04	180.96	0	102	c001	100	381
658.05	180.97	0	102	c001	99	380
658.07	180.99	0	102	c001	99	379
658.09	181.01	0	102	c001	99	379
658.1	181.02	0	102	c001	99	378
658.13	181.05	0	102	c001	97	377
658.15	181.07	0	102	c001	96	377
658.16	181.08	0	102	c001	95	376
658.18	181.1	0	102	c001	94	376
658.2	181.12	0	102	c001	95	375
658.21	181.13	0	102	c001	94	374
658.23	181.15	0	102	c001	95	373
658.24	181.16	0	102	c001	94	373
658.26	181.18	0	102	c001	95	372
658.27	181.19	0	102	c001	96	372
658.29	181.21	0	102	c001	96	371
658.3	181.22	0	102	c001	95	370
658.32	181.24	0	102	c001	99	370
658.34	181.26	0	102	c001	103	371
658.37	181.29	0	102	c001	109	372
658.38	181.3	0	102	c001	116	374
658.4	181.32	0	102	c001	121	375
658.41	181.33	0	102	c001	127	377
658.43	181.35	0	102	c001	132	379
658.44	181.36	0	102	c001	136	380
658.46	181.38	0	102	c001	141	381
658.48	181.4	0	102	c001	145	382
658.49	181.41	0	102	c001	148	383
658.51	181.43	0	102	c001	152	383
658.52	181.44	0	102	c001	155	384
658.54	181.46	0	102	c001	159	385
658.55	181.47	0	102	c001	162	386
658.57	181.49	0	102	c001	164	386
658.6	181.52	0	102	c001	167	387
658.62	181.54	0	102	c001	169	387
658.63	181.55	0	102	c001	170	388
658.65	181.57	0	102	c001	171	388
658.66	181.58	0	102	c001	173	389
658.68	181.6	0	102	c001	174	389
658.69	181.61	0	102	c001	175	390
658.71	181.63	0	102	c001	176	390
658.73	181.65	0	102	c001	177	390
658.74	181.66	0	102	c001	177	390
658.76	181.68	0	102	c001	178	391
658.77	181.69	0	102	c001	178	392
658.79	181.71	0	102	c001	178	392
658.8	181.72	0	102	c001	179	393
658.82	181.74	0	102	c001	179	393
658.83	181.75	0	102	c001	182	394
658.87	181.79	0	102	c001	189	395
658.88	181.8	0	102	c001	191	395
658.9	181.82	0	102	c001	198	396
658.91	181.83	0	102	c001	217	398
658.93	181.85	0	102	c001	229	399
658.94	181.86	0	102	c001	232	399
658.96	181.88	0	102	c001	236	400
658.98	181.9	0	102	c001	240	400
658.99	181.91	0	102	c001	245	401
659.01	181.93	0	102	c001	250	402
659.02	181.94	0	102	c001	254	402
659.04	181.96	0	102	c001	259	403
659.05	181.97	0	102	c001	264	404
659.07	181.99	0	102	c001	269	405
659.1	182.02	0	102	c001	274	405
659.12	182.04	0	102	c001	279	406
659.13	182.05	0	102	c001	284	407
659.15	182.07	0	102	c001	288	408
659.16	182.08	0	102	c001	292	409
659.18	182.1	0	102	c001	296	409
659.19	182.11	0	102	c001	299	410
659.21	182.13	0	102	c001	303	411
659.22	182.14	0	102	c001	307	412
659.24	182.16	0	102	c001	310	412
659.26	182.18	0	102	c001	313	413
659.27	182.19	0	102	c001	316	413
659.29	182.21	0	102	c001	319	414
659.3	182.22	0	102	c001	323	415
659.32	182.24	0	102	c001	325	415
659.35	182.27	0	102	c001	327	415
659.37	182.29	0	102	c001	330	415
659.38	182.3	0	102	c001	331	413
659.4	182.32	0	102	c001	329	412
659.41	182.33	0	102	c001	326	411
659.43	182.35	0	102	c001	323	411
659.44	182.36	0	102	c001	318	410
659.46	182.38	0	102	c001	313	410
659.47	182.39	0	102	c001	308	410
659.49	182.41	0	102	c001	302	409
659.51	182.43	0	102	c001	298	409
659.52	182.44	0	102	c001	293	408
659.54	182.46	0	102	c001	289	407
659.55	182.47	0	102	c001	285	407
659.58	182.5	0	102	c001	282	406
659.6	182.52	0	102	c001	279	406
659.61	182.53	0	102	c001	275	405
659.63	182.55	0	102	c001	272	405
659.65	182.57	0	102	c001	269	405
659.66	182.58	0	102	c001	266	404
659.68	182.6	0	102	c001	263	404
659.69	182.61	0	102	c001	261	404
659.71	182.63	0	102	c001	258	404
659.72	182.64	0	102	c001	256	403
659.74	182.66	0	102	c001	252	403
659.76	182.68	0	102	c001	249	402
659.77	182.69	0	102	c001	244	401
659.79	182.71	0	102	c001	239	401
659.8	182.72	0	102	c001	236	400
659.83	182.75	0	102	c001	234	399
659.85	182.77	0	102	c001	232	398
659.86	182.78	0	102	c001	230	397
659.88	182.8	0	102	c001	228	397
659.9	182.82	0	102	c001	212	396
659.91	182.83	0	102	c001	199	394
659.93	182.85	0	102	c001	188	393
659.94	182.86	0	102	c001	182	392
659.96	182.88	0	102	c001	179	391
659.97	182.89	0	102	c001	177	391
659.99	182.91	0	102	c001	176	391
660	182.92	0	102	c001	174	390
660.02	182.94	0	102	c001	173	390
660.04	182.96	0	102	c001	171	390
660.05	182.97	0	102	c001	170	390
660.08	183	0	102	c001	168	390
660.1	183.02	0	102	c001	167	390
660.11	183.03	0	102	c001	165	390
660.13	183.05	0	102	c001	164	390
660.15	183.07	0	102	c001	162	390
660.16	183.08	0	102	c001	161	390
660.18	183.1	0	102	c001	160	390
660.19	183.11	0	102	c001	158	390
660.21	183.13	0	102	c001	157	391
660.22	183.14	0	102	c001	156	391
660.24	183.16	0	102	c001	155	391
660.25	183.17	0	102	c001	154	391
660.27	183.19	0	102	c001	152	391
660.29	183.21	0	102	c001	151	392
660.32	183.24	0	102	c001	150	392
660.33	183.25	0	102	c001	149	393
660.35	183.27	0	102	c001	147	393
660.36	183.28	0	102	c001	146	393
660.38	183.3	0	102	c001	145	393
660.39	183.31	0	102	c001	143	394
660.41	183.33	0	102	c001	142	394
660.43	183.35	0	102	c001	142	395
660.44	183.36	0	102	c001	141	395
660.46	183.38	0	102	c001	140	395
660.47	183.39	0	102	c001	138	395
660.49	183.41	0	102	c001	136	395
660.5	183.42	0	102	c001	133	394
660.52	183.44	0	102	c001	131	394
660.54	183.46	0	102	c001	130	393
660.57	183.49	0	102	c001	128	392
660.58	183.5	0	102	c001	126	391
660.6	183.52	0	102	c001	125	389
660.61	183.53	0	102	c001	123	388
660.63	183.55	0	102	c001	123	387
660.64	183.56	0	102	c001	122	386
660.66	183.58	0	102	c001	121	385
660.68	183.6	0	102	c001	120	383
660.69	183.61	0	102	c001	119	383
660.71	183.63	0	102	c001	118	382
660.72	183.64	0	102	c001	116	381
660.74	183.66	0	102	c001	114	380
660.75	183.67	0	102	c001	112	379
660.77	183.69	0	102	c001	110	378
660.78	183.7	0	102	c001	109	376
660.82	183.74	0	102	c001	108	375
660.83	183.75	0	102	c001	106	375
660.85	183.77	0	102	c001	105	374
660.86	183.78	0	102	c001	102	374
660.88	183.8	0	102	c001	100	374
660.89	183.81	0	102	c001	99	373
660.91	183.83	0	102	c001	97	373
660.93	183.85	0	102	c001	95	373
660.94	183.86	0	102	c001	93	373
660.96	183.88	0	102	c001	93	372
660.97	183.89	0	102	c001	93	372
660.99	183.91	0	102	c001	94	371
661	183.92	0	102	c001	94	371
661.02	183.94	0	102	c001	94	370
661.05	183.97	0	102	c001	95	370
661.07	183.99	0	102	c001	95	369
661.08	184	0	102	c001	94	369
661.1	184.02	0	102	c001	93	369
661.11	184.03	0	102	c001	94	370
661.13	184.05	0	102	c001	95	371
661.14	184.06	0	102	c001	97	372
661.16	184.08	0	102	c001	98	372
661.17	184.09	0	102	c001	100	373
661.19	184.11	0	102	c001	102	374
661.21	184.13	0	102	c001	104	375
661.22	184.14	0	102	c001	105	375
661.24	184.16	0	102	c001	107	376
661.25	184.17	0	102	c001	109	377
661.27	184.19	0	102	c001	111	377
661.3	184.22	0	102	c001	112	378
661.32	184.24	0	102	c001	114	379
661.33	184.25	0	102	c001	115	379
661.35	184.27	0	102	c001	117	380
661.36	184.28	0	102	c001	118	381
661.38	184.3	0	102	c001	119	382
661.39	184.31	0	102	c001	121	382
661.41	184.33	0	102	c001	122	383
661.42	184.34	0	102	c001	123	384
661.44	184.36	0	102	c001	124	384
661.46	184.38	0	102	c001	125	385
661.47	184.39	0	102	c001	126	386
661.49	184.41	0	102	c001	127	386
661.52	184.44	0	102	c001	128	387
661.53	184.45	0	102	c001	128	388
661.55	184.47	0	102	c001	129	388
661.56	184.48	0	102	c001	130	389
661.58	184.5	0	102	c001	130	389
661.6	184.52	0	102	c001	131	390
661.61	184.53	0	102	c001	132	391
661.63	184.55	0	102	c001	135	391
661.64	184.56	0	102	c001	136	391
661.66	184.58	0	102	c001	137	391
661.67	184.59	0	102	c001	139	391
661.69	184.61	0	102	c001	140	391
661.71	184.63	0	102	c001	142	391
661.72	184.64	0	102	c001	145	391
661.74	184.66	0	102	c001	147	391
661.75	184.67	0	102	c001	149	391
661.78	184.7	0	102	c001	152	391
661.8	184.72	0	102	c001	154	391
661.81	184.73	0	102	c001	156	392
661.83	184.75	0	102	c001	157	392
661.85	184.77	0	102	c001	159	392
661.86	184.78	0	102	c001	160	392
661.88	184.8	0	102	c001	161	392
661.89	184.81	0	102	c001	162	392
661.91	184.83	0	102	c001	163	392
661.92	184.84	0	102	c001	165	392
661.94	184.86	0	102	c001	166	392
661.95	184.87	0	102	c001	166	393
661.97	184.89	0	102	c001	167	393
661.99	184.91	0	102	c001	168	393
662.02	184.94	0	102	c001	169	393
662.03	184.95	0	102	c001	169	393
662.05	184.97	0	102	c001	170	393
662.06	184.98	0	102	c001	171	393
662.08	185	0	102	c001	174	393
662.1	185.02	0	102	c001	177	393
662.11	185.03	0	102	c001	178	394
662.13	185.05	0	102	c001	179	393
662.14	185.06	0	102	c001	178	393
662.16	185.08	0	102	c001	194	394
662.17	185.09	0	102	c001	208	395
662.19	185.11	0	102	c001	218	396
662.2	185.12	0	102	c001	223	396
662.22	185.14	0	102	c001	227	396
662.24	185.16	0	102	c001	229	397
662.27	185.19	0	102	c001	231	397
662.28	185.2	0	102	c001	233	398
662.3	185.22	0	102	c001	234	398
662.31	185.23	0	102	c001	236	399
662.33	185.25	0	102	c001	238	399
662.34	185.26	0	102	c001	240	399
662.36	185.28	0	102	c001	241	400
662.38	185.3	0	102	c001	243	400
662.39	185.31	0	102	c001	245	401
662.41	185.33	0	102	c001	247	401
662.42	185.34	0	102	c001	249	402
662.44	185.36	0	102	c001	250	402
662.45	185.37	0	102	c001	252	403
662.47	185.39	0	102	c001	253	403
662.49	185.41	0	102	c001	255	404
662.52	185.44	0	102	c001	256	404
662.53	185.45	0	102	c001	258	404
662.55	185.47	0	102	c001	259	405
662.56	185.48	0	102	c001	260	405
662.58	185.5	0	102	c001	261	406
662.59	185.51	0	102	c001	262	406
662.61	185.53	0	102	c001	264	407
662.63	185.55	0	102	c001	265	407
662.64	185.56	0	102	c001	266	408
662.66	185.58	0	102	c001	267	408
662.67	185.59	0	102	c001	269	408
662.69	185.61	0	102	c001	272	408
662.7	185.62	0	102	c001	278	407
662.72	185.64	0	102	c001	284	407
662.73	185.65	0	102	c001	289	406
662.77	185.69	0	102	c001	296	406
662.78	185.7	0	102	c001	302	406
662.8	185.72	0	102	c001	307	405
662.81	185.73	0	102	c001	312	405
662.83	185.75	0	102	c001	316	405
662.84	185.76	0	102	c001	321	405
662.86	185.78	0	102	c001	325	405
662.88	185.8	0	102	c001	330	405
662.89	185.81	0	102	c001	334	405
662.91	185.83	0	102	c001	338	405
662.92	185.84	0	102	c001	341	405
662.94	185.86	0	102	c001	345	405
662.95	185.87	0	102	c001	348	405
662.97	185.89	0	102	c001	352	404
663	185.92	0	102	c001	356	404
663.02	185.94	0	102	c001	360	403
663.03	185.95	0	102	c001	363	403
663.05	185.97	0	102	c001	366	402
663.06	185.98	0	102	c001	368	401
663.08	186	0	102	c001	371	401
663.09	186.01	0	102	c001	373	400
663.11	186.03	0	102	c001	375	400
663.12	186.04	0	102	c001	377	399
663.14	186.06	0	102	c001	379	399
663.16	186.08	0	102	c001	380	399
663.17	186.09	0	102	c001	382	398
663.19	186.11	0	102	c001	384	398
663.2	186.12	0	102	c001	387	398
663.23	186.15	0	102	c001	390	397
663.25	186.17	0	102	c001	392	397
663.27	186.19	0	102	c001	395	396
663.28	186.2	0	102	c001	400	396
663.3	186.22	0	102	c001	405	396
663.31	186.23	0	102	c001	409	396
663.33	186.25	0	102	c001	413	396
663.34	186.26	0	102	c001	417	395
663.36	186.28	0	102	c001	421	395
663.37	186.29	0	102	c001	424	395
663.39	186.31	0	102	c001	427	395
663.41	186.33	0	102	c001	430	395
663.42	186.34	0	102	c001	432	396
663.44	186.36	0	102	c001	435	396
663.45	186.37	0	102	c001	438	396
663.47	186.39	0	102	c001	440	396
663.5	186.42	0	102	c001	443	396
663.51	186.43	0	102	c001	446	396
663.53	186.45	0	102	c001	448	396
663.55	186.47	0	102	c001	450	397
663.56	186.48	0	102	c001	452	397
663.58	186.5	0	102	c001	454	397
663.59	186.51	0	102	c001	456	398
663.61	186.53	0	102	c001	458	398
663.62	186.54	0	102	c001	459	398
663.64	186.56	0	102	c001	461	399
663.66	186.58	0	102	c001	463	399
663.67	186.59	0	102	c001	463	400
663.69	186.61	0	102	c001	464	400
663.7	186.62	0	102	c001	466	400
663.73	186.65	0	102	c001	466	400
663.75	186.67	0	102	c001	464	401
663.76	186.68	0	102	c001	463	401
663.78	186.7	0	102	c001	461	401
663.8	186.72	0	102	c001	458	402
663.81	186.73	0	102	c001	455	402
663.83	186.75	0	102	c001	452	402
663.84	186.76	0	102	c001	449	402
663.86	186.78	0	102	c001	447	402
663.87	186.79	0	102	c001	443	402
663.89	186.81	0	102	c001	441	402
663.9	186.82	0	102	c001	437	401
663.92	186.84	0	102	c001	432	401
663.94	186.86	0	102	c001	427	401
663.97	186.89	0	102	c001	423	401
663.98	186.9	0	102	c001	418	401
664	186.92	0	102	c001	415	401
664.01	186.93	0	102	c001	412	401
664.03	186.95	0	102	c001	408	401
664.05	186.97	0	102	c001	405	402
664.06	186.98	0	102	c001	402	402
664.08	187	0	102	c001	398	401
664.09	187.01	0	102	c001	394	401
664.11	187.03	0	102	c001	387	400
664.12	187.04	0	102	c001	378	400
664.14	187.06	0	102	c001	373	399
664.15	187.07	0	102	c001	366	399
664.17	187.09	0	102	c001	360	399
664.19	187.11	0	102	c001	354	399
664.22	187.14	0	102	c001	349	399
664.23	187.15	0	102	c001	343	399
664.25	187.17	0	102	c001	338	399
664.26	187.18	0	102	c001	334	399
664.28	187.2	0	102	c001	329	399
664.29	187.21	0	102	c001	325	400
664.31	187.23	0	102	c001	321	400
664.33	187.25	0	102	c001	316	400
664.34	187.26	0	102	c001	312	400
664.36	187.28	0	102	c001	309	401
664.37	187.29	0	102	c001	305	401
664.39	187.31	0	102	c001	303	401
664.4	187.32	0	102	c001	298	402
664.42	187.34	0	102	c001	296	402
664.44	187.36	0	102	c001	293	402
664.47	187.39	0	102	c001	290	403
664.48	187.4	0	102	c001	287	403
664.5	187.42	0	102	c001	283	402
664.51	187.43	0	102	c001	279	402
664.53	187.45	0	102	c001	274	401
664.54	187.46	0	102	c001	269	401
664.56	187.48	0	102	c001	265	400
664.58	187.5	0	102	c001	261	400
664.59	187.51	0	102	c001	257	399
664.61	187.53	0	102	c001	253	399
664.62	187.54	0	102	c001	250	398
664.64	187.56	0	102	c001	246	398
664.65	187.57	0	102	c001	243	397
664.67	187.59	0	102	c001	241	397
664.68	187.6	0	102	c001	239	397
664.72	187.64	0	102	c001	237	397
664.73	187.65	0	102	c001	236	396
664.75	187.67	0	102	c001	235	396
664.76	187.68	0	102	c001	234	396
664.78	187.7	0	102	c001	232	396
664.79	187.71	0	102	c001	231	396
664.81	187.73	0	102	c001	230	396
664.83	187.75	0	102	c001	230	396
664.84	187.76	0	102	c001	229	396
664.86	187.78	0	102	c001	228	397
664.87	187.79	0	102	c001	222	397
664.89	187.81	0	102	c001	214	397
664.9	187.82	0	102	c001	207	397
664.92	187.84	0	102	c001	198	398
664.95	187.87	0	102	c001	188	397
664.97	187.89	0	102	c001	187	397
664.98	187.9	0	102	c001	187	397
665	187.92	0	102	c001	187	397
665.01	187.93	0	102	c001	185	396
665.03	187.95	0	102	c001	182	395
665.04	187.96	0	102	c001	179	394
665.06	187.98	0	102	c001	176	393
665.07	187.99	0	102	c001	173	392
665.09	188.01	0	102	c001	171	392
665.11	188.03	0	102	c001	168	391
665.12	188.04	0	102	c001	166	391
665.14	188.06	0	102	c001	164	390
665.15	188.07	0	102	c001	161	390
665.18	188.1	0	102	c001	159	390
665.2	188.12	0	102	c001	158	389
665.22	188.14	0	102	c001	156	388
665.23	188.15	0	102	c001	153	387
665.25	188.17	0	102	c001	151	385
665.26	188.18	0	102	c001	149	384
665.28	188.2	0	102	c001	148	383
665.29	188.21	0	102	c001	147	383
665.31	188.23	0	102	c001	146	382
665.32	188.24	0	102	c001	145	381
665.34	188.26	0	102	c001	144	381
665.36	188.28	0	102	c001	143	380
665.37	188.29	0	102	c001	143	379
665.39	188.31	0	102	c001	141	378
665.4	188.32	0	102	c001	140	377
665.43	188.35	0	102	c001	139	376
665.45	188.37	0	102	c001	137	375
665.46	188.38	0	102	c001	137	375
665.48	188.4	0	102	c001	135	375
665.5	188.42	0	102	c001	134	375
665.51	188.43	0	102	c001	131	374
665.53	188.45	0	102	c001	129	374
665.54	188.46	0	102	c001	127	374
665.56	188.48	0	102	c001	125	374
665.57	188.49	0	102	c001	123	374
665.59	188.51	0	102	c001	122	374
665.61	188.53	0	102	c001	120	374
665.62	188.54	0	102	c001	118	374
665.64	188.56	0	102	c001	117	374
665.65	188.57	0	102	c001	116	374
665.68	188.6	0	102	c001	115	374
665.7	188.62	0	102	c001	113	374
665.71	188.63	0	102	c001	112	374
665.73	188.65	0	102	c001	111	374
665.75	188.67	0	102	c001	110	374
665.76	188.68	0	102	c001	108	374
665.78	188.7	0	102	c001	106	373
665.79	188.71	0	102	c001	104	372
665.81	188.73	0	102	c001	103	372
665.82	188.74	0	102	c001	101	371
665.84	188.76	0	102	c001	99	370
665.85	188.77	0	102	c001	98	370
665.87	188.79	0	102	c001	97	370
665.89	188.81	0	102	c001	97	369
665.92	188.84	0	102	c001	96	369
665.93	188.85	0	102	c001	96	368
665.95	188.87	0	102	c001	95	368
665.96	188.88	0	102	c001	95	368
665.98	188.9	0	102	c001	94	368
666	188.92	0	102	c001	94	367
666.01	188.93	0	102	c001	93	367
666.03	188.95	0	102	c001	91	367
666.04	188.96	0	102	c001	91	366
666.06	188.98	0	102	c001	91	366
666.07	188.99	0	102	c001	91	366
666.09	189.01	0	102	c001	90	365
666.1	189.02	0	102	c001	89	365
666.12	189.04	0	102	c001	88	364
666.14	189.06	0	102	c001	88	363
666.17	189.09	0	102	c001	88	363
666.18	189.1	0	102	c001	89	362
666.2	189.12	0	102	c001	89	361
666.21	189.13	0	102	c001	90	361
666.23	189.15	0	102	c001	90	360
666.24	189.16	0	102	c001	89	360
666.26	189.18	0	102	c001	89	359
666.28	189.2	0	102	c001	88	358
666.29	189.21	0	102	c001	87	357
666.31	189.23	0	102	c001	86	356
666.32	189.24	0	102	c001	85	355
666.34	189.26	0	102	c001	84	353
666.35	189.27	0	102	c001	84	352
666.37	189.29	0	102	c001	83	351
666.39	189.31	0	102	c001	83	349
666.42	189.34	0	102	c001	82	347
666.43	189.35	0	102	c001	80	345
666.45	189.37	0	102	c001	79	343
666.46	189.38	0	102	c001	77	340
666.48	189.4	0	102	c001	77	338
666.49	189.41	0	102	c001	76	336
666.51	189.43	0	102	c001	75	334
666.53	189.45	0	102	c001	75	332
666.54	189.46	0	102	c001	75	331
666.56	189.48	0	102	c001	76	329
666.57	189.49	0	102	c001	76	328
666.59	189.51	0	102	c001	77	327
666.6	189.52	0	102	c001	76	325
666.62	189.54	0	102	c001	75	324
666.65	189.57	0	102	c001	77	323
666.67	189.59	0	102	c001	80	324
666.68	189.6	0	102	c001	85	326
666.7	189.62	0	102	c001	91	328
666.71	189.63	0	102	c001	96	330
666.73	189.65	0	102	c001	101	332
666.74	189.66	0	102	c001	107	334
666.76	189.68	0	102	c001	112	336
666.78	189.7	0	102	c001	116	337
666.79	189.71	0	102	c001	120	339
666.81	189.73	0	102	c001	124	340
666.82	189.74	0	102	c001	128	342
666.84	189.76	0	102	c001	132	343
666.85	189.77	0	102	c001	136	345
666.87	189.79	0	102	c001	140	346
666.9	189.82	0	102	c001	143	348
666.92	189.84	0	102	c001	146	349
666.93	189.85	0	102	c001	149	351
666.95	189.87	0	102	c001	152	352
666.96	189.88	0	102	c001	155	353
666.98	189.9	0	102	c001	157	353
666.99	189.91	0	102	c001	158	354
667.01	189.93	0	102	c001	161	354
667.02	189.94	0	102	c001	163	352
667.04	189.96	0	102	c001	163	350
667.06	189.98	0	102	c001	163	349
667.07	189.99	0	102	c001	162	347
667.09	190.01	0	102	c001	161	346
667.1	190.02	0	102	c001	159	345
667.12	190.04	0	102	c001	158	344
667.15	190.07	0	102	c001	157	343
667.17	190.09	0	102	c001	156	342
667.18	190.1	0	102	c001	155	341
667.2	190.12	0	102	c001	153	340
667.21	190.13	0	102	c001	152	340
667.23	190.15	0	102	c001	152	339
667.24	190.16	0	102	c001	151	339
667.26	190.18	0	102	c001	150	338
667.27	190.19	0	102	c001	149	338
667.29	190.21	0	102	c001	149	337
667.31	190.23	0	102	c001	148	337
667.32	190.24	0	102	c001	147	337
667.34	190.26	0	102	c001	146	337
667.35	190.27	0	102	c001	146	337
667.37	190.29	0	102	c001	145	337
667.4	190.32	0	102	c001	145	337
667.41	190.33	0	102	c001	144	336
667.43	190.35	0	102	c001	143	335
667.45	190.37	0	102	c001	141	334
667.46	190.38	0	102	c001	139	333
667.48	190.4	0	102	c001	138	332
667.49	190.41	0	102	c001	135	331
667.51	190.43	0	102	c001	132	330
667.52	190.44	0	102	c001	128	328
667.54	190.46	0	102	c001	124	327
667.56	190.48	0	102	c001	118	326
667.57	190.49	0	102	c001	113	325
667.59	190.51	0	102	c001	108	325
667.6	190.52	0	102	c001	105	326
667.63	190.55	0	102	c001	101	327
667.65	190.57	0	102	c001	97	328
667.66	190.58	0	102	c001	92	330
667.68	190.6	0	102	c001	91	330
667.7	190.62	0	102	c001	93	330
667.71	190.63	0	102	c001	91	331
667.73	190.65	0	102	c001	87	334
667.74	190.66	0	102	c001	84	337
667.76	190.68	0	102	c001	82	340
667.77	190.69	0	102	c001	82	342
667.79	190.71	0	102	c001	82	344
667.8	190.72	0	102	c001	82	346
667.82	190.74	0	102	c001	82	348
667.84	190.76	0	102	c001	82	350
667.85	190.77	0	102	c001	83	350
667.88	190.8	0	102	c001	83	352
667.9	190.82	0	102	c001	83	353
667.91	190.83	0	102	c001	83	354
667.93	190.85	0	102	c001	84	356
667.95	190.87	0	102	c001	86	357
667.96	190.88	0	102	c001	88	357
667.98	190.9	0	102	c001	89	359
667.99	190.91	0	102	c001	89	361
668.01	190.93	0	102	c001	90	364
668.02	190.94	0	102	c001	90	366
668.04	190.96	0	102	c001	91	367
668.05	190.97	0	102	c001	92	368
668.07	190.99	0	102	c001	92	369
668.09	191.01	0	102	c001	93	371
668.12	191.04	0	102	c001	94	374
668.13	191.05	0	102	c001	95	379
668.15	191.07	0	102	c001	96	384
668.16	191.08	0	102	c001	98	388
668.18	191.1	0	102	c001	99	391
668.19	191.11	0	102	c001	100	392
668.21	191.13	0	102	c001	100	392
668.23	191.15	0	102	c001	101	391
668.24	191.16	0	102	c001	103	390
668.26	191.18	0	102	c001	103	390
668.27	191.19	0	102	c001	103	390
668.29	191.21	0	102	c001	104	391
668.3	191.22	0	102	c001	104	391
668.32	191.24	0	102	c001	105	391
668.34	191.26	0	102	c001	105	390
668.37	191.29	0	102	c001	105	390
668.38	191.3	0	102	c001	104	392
668.4	191.32	0	102	c001	104	391
668.41	191.33	0	102	c001	105	391
668.43	191.35	0	102	c001	104	391
668.44	191.36	0	102	c001	104	391
668.46	191.38	0	102	c001	104	391
668.48	191.4	0	102	c001	104	391
668.49	191.41	0	102	c001	104	390
668.51	191.43	0	102	c001	104	390
668.52	191.44	0	102	c001	104	390
668.54	191.46	0	102	c001	105	390
668.55	191.47	0	102	c001	105	391
668.57	191.49	0	102	c001	104	390
668.6	191.52	0	102	c001	102	390
668.62	191.54	0	102	c001	100	390
668.63	191.55	0	102	c001	96	391
668.65	191.57	0	102	c001	95	391
668.66	191.58	0	102	c001	94	391
668.68	191.6	0	102	c001	94	390
668.69	191.61	0	102	c001	93	390
668.71	191.63	0	102	c001	93	390
668.73	191.65	0	102	c001	93	389
668.74	191.66	0	102	c001	94	388
668.76	191.68	0	102	c001	94	388
668.77	191.69	0	102	c001	94	387
668.79	191.71	0	102	c001	95	387
668.8	191.72	0	102	c001	96	385
668.82	191.74	0	102	c001	96	384
668.85	191.77	0	102	c001	96	382
668.87	191.79	0	102	c001	95	381
668.88	191.8	0	102	c001	95	379
668.9	191.82	0	102	c001	95	377
668.91	191.83	0	102	c001	96	376
668.93	191.85	0	102	c001	97	375
668.94	191.86	0	102	c001	97	375
668.96	191.88	0	102	c001	100	375
668.97	191.89	0	102	c001	101	376
668.99	191.91	0	102	c001	102	376
669.01	191.93	0	102	c001	102	375
669.02	191.94	0	102	c001	103	374
669.04	191.96	0	102	c001	104	374
669.05	191.97	0	102	c001	105	375
669.07	191.99	0	102	c001	107	375
669.1	192.02	0	102	c001	108	376
669.12	192.04	0	102	c001	109	376
669.13	192.05	0	102	c001	110	377
669.15	192.07	0	102	c001	109	377
669.16	192.08	0	102	c001	108	378
669.18	192.1	0	102	c001	105	378
669.19	192.11	0	102	c001	103	378
669.21	192.13	0	102	c001	99	378
669.22	192.14	0	102	c001	98	377
669.24	192.16	0	102	c001	97	377
669.26	192.18	0	102	c001	98	376
669.27	192.19	0	102	c001	98	375
669.29	192.21	0	102	c001	98	374
669.3	192.22	0	102	c001	99	374
669.32	192.24	0	102	c001	99	373
669.35	192.27	0	102	c001	98	373
669.36	192.28	0	102	c001	99	373
669.38	192.3	0	102	c001	99	373
669.4	192.32	0	102	c001	97	372
669.41	192.33	0	102	c001	97	372
669.43	192.35	0	102	c001	96	372
669.44	192.36	0	102	c001	96	371
669.46	192.38	0	102	c001	96	370
669.47	192.39	0	102	c001	96	369
669.49	192.41	0	102	c001	95	368
669.51	192.43	0	102	c001	96	367
669.52	192.44	0	102	c001	95	366
669.54	192.46	0	102	c001	95	365
669.55	192.47	0	102	c001	95	364
669.58	192.5	0	102	c001	94	364
669.6	192.52	0	102	c001	94	363
669.61	192.53	0	102	c001	93	362
669.63	192.55	0	102	c001	93	363
669.65	192.57	0	102	c001	93	362
669.66	192.58	0	102	c001	94	363
669.68	192.6	0	102	c001	94	363
669.69	192.61	0	102	c001	94	363
669.71	192.63	0	102	c001	94	363
669.72	192.64	0	102	c001	94	363
669.74	192.66	0	102	c001	94	364
669.75	192.67	0	102	c001	95	364
669.77	192.69	0	102	c001	95	364
669.79	192.71	0	102	c001	95	364
669.8	192.72	0	102	c001	95	364
669.83	192.75	0	102	c001	96	364
669.85	192.77	0	102	c001	97	363
669.86	192.78	0	102	c001	100	363
669.88	192.8	0	102	c001	101	362
669.9	192.82	0	102	c001	104	361
669.91	192.83	0	102	c001	107	361
669.93	192.85	0	102	c001	111	360
669.94	192.86	0	102	c001	115	359
669.96	192.88	0	102	c001	120	358
669.97	192.89	0	102	c001	124	358
669.99	192.91	0	102	c001	127	358
670	192.92	0	102	c001	132	357
670.02	192.94	0	102	c001	136	357
670.04	192.96	0	102	c001	140	357
670.07	192.99	0	102	c001	144	356
670.08	193	0	102	c001	147	356
670.1	193.02	0	102	c001	150	356
670.11	193.03	0	102	c001	153	356
670.13	193.05	0	102	c001	157	356
670.14	193.06	0	102	c001	159	356
670.16	193.08	0	102	c001	162	356
670.18	193.1	0	102	c001	165	355
670.19	193.11	0	102	c001	167	356
670.21	193.13	0	102	c001	169	356
670.22	193.14	0	102	c001	172	356
670.24	193.16	0	102	c001	174	356
670.25	193.17	0	102	c001	176	356
670.27	193.19	0	102	c001	178	356
670.29	193.21	0	102	c001	180	356
670.32	193.24	0	102	c001	182	356
670.33	193.25	0	102	c001	184	357
670.35	193.27	0	102	c001	185	357
670.36	193.28	0	102	c001	187	357
670.38	193.3	0	102	c001	189	358
670.39	193.31	0	102	c001	191	358
670.41	193.33	0	102	c001	192	358
670.43	193.35	0	102	c001	193	358
670.44	193.36	0	102	c001	195	359
670.46	193.38	0	102	c001	196	359
670.47	193.39	0	102	c001	198	359
670.49	193.41	0	102	c001	201	359
670.52	193.44	0	102	c001	205	359
670.52	193.44	0	102	c001	209	359
670.53	193.45	0	102	c001	215	359
670.57	193.49	0	102	c001	223	359
670.58	193.5	0	102	c001	229	359
670.6	193.52	0	102	c001	237	359
670.61	193.53	0	102	c001	243	360
670.63	193.55	0	102	c001	248	360
670.64	193.56	0	102	c001	254	360
670.66	193.58	0	102	c001	259	361
670.68	193.6	0	102	c001	264	361
670.69	193.61	0	102	c001	269	362
670.71	193.63	0	102	c001	273	362
670.72	193.64	0	102	c001	278	363
670.74	193.66	0	102	c001	283	363
670.75	193.67	0	102	c001	287	364
670.77	193.69	0	102	c001	290	364
670.78	193.7	0	102	c001	294	365
670.82	193.74	0	102	c001	298	365
670.83	193.75	0	102	c001	301	366
670.85	193.77	0	102	c001	304	366
670.86	193.78	0	102	c001	308	367
670.88	193.8	0	102	c001	311	368
670.89	193.81	0	102	c001	315	368
670.91	193.83	0	102	c001	318	369
670.92	193.84	0	102	c001	320	370
670.94	193.86	0	102	c001	324	371
670.96	193.88	0	102	c001	326	371
670.97	193.89	0	102	c001	329	372
670.99	193.91	0	102	c001	331	373
671	193.92	0	102	c001	334	374
671.02	193.94	0	102	c001	337	374
671.05	193.97	0	102	c001	339	375
671.07	193.99	0	102	c001	342	376
671.08	194	0	102	c001	343	376
671.1	194.02	0	102	c001	346	377
671.11	194.03	0	102	c001	347	378
671.13	194.05	0	102	c001	350	379
671.14	194.06	0	102	c001	352	380
671.16	194.08	0	102	c001	354	381
671.17	194.09	0	102	c001	356	381
671.19	194.11	0	102	c001	359	382
671.21	194.13	0	102	c001	360	383
671.22	194.14	0	102	c001	362	384
671.24	194.16	0	102	c001	364	385
671.25	194.17	0	102	c001	365	385
671.28	194.2	0	102	c001	366	386
671.3	194.22	0	102	c001	368	387
671.31	194.23	0	102	c001	370	388
671.33	194.25	0	102	c001	371	389
671.35	194.27	0	102	c001	373	390
671.36	194.28	0	102	c001	374	391
671.38	194.3	0	102	c001	375	392
671.39	194.31	0	102	c001	376	392
671.41	194.33	0	102	c001	378	393
671.42	194.34	0	102	c001	379	394
671.44	194.36	0	102	c001	381	395
671.46	194.38	0	102	c001	382	396
671.47	194.39	0	102	c001	386	396
671.49	194.41	0	102	c001	391	396
671.52	194.44	0	102	c001	396	396
671.53	194.45	0	102	c001	402	396
671.55	194.47	0	102	c001	408	396
671.56	194.48	0	102	c001	413	397
671.58	194.5	0	102	c001	418	397
671.6	194.52	0	102	c001	423	397
671.61	194.53	0	102	c001	427	397
671.63	194.55	0	102	c001	432	397
671.64	194.56	0	102	c001	437	397
671.66	194.58	0	102	c001	441	397
671.67	194.59	0	102	c001	447	396
671.69	194.61	0	102	c001	452	396
671.7	194.62	0	102	c001	456	396
671.72	194.64	0	102	c001	461	396
671.74	194.66	0	102	c001	464	396
671.77	194.69	0	102	c001	468	396
671.78	194.7	0	102	c001	471	396
671.8	194.72	0	102	c001	474	396
671.81	194.73	0	102	c001	477	396
671.83	194.75	0	102	c001	480	396
671.85	194.77	0	102	c001	483	396
671.86	194.78	0	102	c001	486	396
671.88	194.8	0	102	c001	488	396
671.89	194.81	0	102	c001	491	396
671.91	194.83	0	102	c001	493	397
671.92	194.84	0	102	c001	496	397
671.94	194.86	0	102	c001	498	397
671.95	194.87	0	102	c001	500	397
671.97	194.89	0	102	c001	502	398
671.99	194.91	0	102	c001	504	398
672.02	194.94	0	102	c001	505	398
672.03	194.95	0	102	c001	508	399
672.05	194.97	0	102	c001	509	399
672.06	194.98	0	102	c001	511	399
672.08	195	0	102	c001	513	400
672.09	195.01	0	102	c001	514	400
672.11	195.03	0	102	c001	516	401
672.13	195.05	0	102	c001	517	401
672.14	195.06	0	102	c001	519	401
672.16	195.08	0	102	c001	521	402
672.17	195.09	0	102	c001	522	402
672.19	195.11	0	102	c001	523	403
672.2	195.12	0	102	c001	525	403
672.22	195.14	0	102	c001	526	404
672.24	195.16	0	102	c001	528	404
672.27	195.19	0	102	c001	529	405
672.28	195.2	0	102	c001	531	404
672.3	195.22	0	102	c001	534	404
672.31	195.23	0	102	c001	537	404
672.33	195.25	0	102	c001	541	404
672.34	195.26	0	102	c001	544	404
672.36	195.28	0	102	c001	547	403
672.38	195.3	0	102	c001	550	403
672.39	195.31	0	102	c001	552	403
672.41	195.33	0	102	c001	554	403
672.42	195.34	0	102	c001	556	403
672.44	195.36	0	102	c001	558	402
672.45	195.37	0	102	c001	559	402
672.47	195.39	0	102	c001	559	401
672.5	195.42	0	102	c001	561	400
672.52	195.44	0	102	c001	561	400
672.53	195.45	0	102	c001	562	400
672.55	195.47	0	102	c001	563	399
672.56	195.48	0	102	c001	564	399
672.58	195.5	0	102	c001	564	399
672.59	195.51	0	102	c001	565	400
672.61	195.53	0	102	c001	567	400
672.63	195.55	0	102	c001	568	399
672.64	195.56	0	102	c001	566	398
672.66	195.58	0	102	c001	563	398
672.67	195.59	0	102	c001	560	397
672.69	195.61	0	102	c001	555	397
672.7	195.62	0	102	c001	551	397
672.72	195.64	0	102	c001	547	397
672.73	195.65	0	102	c001	543	397
672.77	195.69	0	102	c001	539	397
672.78	195.7	0	102	c001	535	396
672.8	195.72	0	102	c001	531	396
672.81	195.73	0	102	c001	526	396
672.83	195.75	0	102	c001	520	396
672.84	195.76	0	102	c001	515	397
672.86	195.78	0	102	c001	510	397
672.87	195.79	0	102	c001	506	397
672.89	195.81	0	102	c001	501	397
672.91	195.83	0	102	c001	497	397
672.92	195.84	0	102	c001	492	397
672.94	195.86	0	102	c001	483	397
672.95	195.87	0	102	c001	475	397
672.97	195.89	0	102	c001	467	397
673	195.92	0	102	c001	459	397
673.02	195.94	0	102	c001	452	397
673.03	195.95	0	102	c001	444	397
673.05	195.97	0	102	c001	438	397
673.06	195.98	0	102	c001	432	398
673.08	196	0	102	c001	426	398
673.09	196.01	0	102	c001	420	398
673.11	196.03	0	102	c001	415	399
673.12	196.04	0	102	c001	410	399
673.14	196.06	0	102	c001	405	399
673.16	196.08	0	102	c001	401	399
673.17	196.09	0	102	c001	396	400
673.19	196.11	0	102	c001	393	400
673.2	196.12	0	102	c001	389	401
673.23	196.15	0	102	c001	385	401
673.25	196.17	0	102	c001	380	401
673.26	196.18	0	102	c001	377	402
673.28	196.2	0	102	c001	374	402
673.3	196.22	0	102	c001	370	402
673.31	196.23	0	102	c001	366	402
673.33	196.25	0	102	c001	358	401
673.34	196.26	0	102	c001	350	400
673.36	196.28	0	102	c001	343	400
673.37	196.29	0	102	c001	335	399
673.39	196.31	0	102	c001	328	399
673.41	196.33	0	102	c001	322	399
673.42	196.34	0	102	c001	316	398
673.44	196.36	0	102	c001	310	398
673.45	196.37	0	102	c001	304	397
673.48	196.4	0	102	c001	299	397
673.5	196.42	0	102	c001	294	397
673.51	196.43	0	102	c001	289	396
673.53	196.45	0	102	c001	285	396
673.55	196.47	0	102	c001	280	396
673.56	196.48	0	102	c001	276	396
673.58	196.5	0	102	c001	272	396
673.59	196.51	0	102	c001	269	396
673.61	196.53	0	102	c001	265	396
673.62	196.54	0	102	c001	262	396
673.64	196.56	0	102	c001	258	395
673.65	196.57	0	102	c001	255	395
673.67	196.59	0	102	c001	252	395
673.69	196.61	0	102	c001	249	395
673.7	196.62	0	102	c001	247	396
673.73	196.65	0	102	c001	244	396
673.75	196.67	0	102	c001	242	396
673.76	196.68	0	102	c001	240	396
673.78	196.7	0	102	c001	239	396
673.8	196.72	0	102	c001	237	396
673.81	196.73	0	102	c001	236	396
673.83	196.75	0	102	c001	235	396
673.84	196.76	0	102	c001	235	397
673.86	196.78	0	102	c001	234	397
673.87	196.79	0	102	c001	233	397
673.89	196.81	0	102	c001	233	398
673.9	196.82	0	102	c001	232	398
673.92	196.84	0	102	c001	230	398
673.94	196.86	0	102	c001	228	398
673.97	196.89	0	102	c001	223	397
673.98	196.9	0	102	c001	218	394
674	196.92	0	102	c001	202	387
674.01	196.93	0	102	c001	200	387
674.03	196.95	0	102	c001	198	386
674.04	196.96	0	102	c001	197	386
674.06	196.98	0	102	c001	195	385
674.08	197	0	102	c001	195	385
674.09	197.01	0	102	c001	192	385
674.11	197.03	0	102	c001	189	384
674.12	197.04	0	102	c001	186	384
674.14	197.06	0	102	c001	183	383
674.15	197.07	0	102	c001	178	383
674.17	197.09	0	102	c001	175	382
674.2	197.12	0	102	c001	171	382
674.22	197.14	0	102	c001	169	382
674.23	197.15	0	102	c001	166	381
674.25	197.17	0	102	c001	163	381
674.26	197.18	0	102	c001	162	380
674.28	197.2	0	102	c001	160	379
674.29	197.21	0	102	c001	158	379
674.31	197.23	0	102	c001	156	378
674.33	197.25	0	102	c001	152	378
674.34	197.26	0	102	c001	148	377
674.36	197.28	0	102	c001	145	377
674.37	197.29	0	102	c001	142	377
674.39	197.31	0	102	c001	138	377
674.4	197.32	0	102	c001	138	376
674.42	197.34	0	102	c001	137	375
674.45	197.37	0	102	c001	137	374
674.47	197.39	0	102	c001	136	373
674.48	197.4	0	102	c001	135	371
674.5	197.42	0	102	c001	135	369
674.51	197.43	0	102	c001	135	368
674.53	197.45	0	102	c001	135	367
674.54	197.46	0	102	c001	136	365
674.56	197.48	0	102	c001	137	365
674.58	197.5	0	102	c001	137	364
674.59	197.51	0	102	c001	139	364
674.61	197.53	0	102	c001	141	364
674.62	197.54	0	102	c001	144	365
674.64	197.56	0	102	c001	148	365
674.65	197.57	0	102	c001	153	366
674.67	197.59	0	102	c001	157	367
674.68	197.6	0	102	c001	159	367
674.72	197.64	0	102	c001	162	368
674.73	197.65	0	102	c001	165	369
674.75	197.67	0	102	c001	167	370
674.76	197.68	0	102	c001	170	370
674.78	197.7	0	102	c001	172	371
674.79	197.71	0	102	c001	174	372
674.81	197.73	0	102	c001	177	372
674.82	197.74	0	102	c001	180	372
674.84	197.76	0	102	c001	184	372
674.86	197.78	0	102	c001	188	371
674.87	197.79	0	102	c001	191	371
674.89	197.81	0	102	c001	195	371
674.9	197.82	0	102	c001	197	371
674.92	197.84	0	102	c001	200	371
674.95	197.87	0	102	c001	202	371
674.97	197.89	0	102	c001	205	371
674.98	197.9	0	102	c001	207	371
675	197.92	0	102	c001	209	371
675.01	197.93	0	102	c001	212	371
675.03	197.95	0	102	c001	214	371
675.04	197.96	0	102	c001	216	371
675.06	197.98	0	102	c001	218	371
675.07	197.99	0	102	c001	220	371
675.09	198.01	0	102	c001	221	372
675.11	198.03	0	102	c001	224	372
675.12	198.04	0	102	c001	227	372
675.14	198.06	0	102	c001	233	372
675.15	198.07	0	102	c001	239	373
675.18	198.1	0	102	c001	244	373
675.2	198.12	0	102	c001	250	373
675.21	198.13	0	102	c001	256	374
675.23	198.15	0	102	c001	260	374
675.25	198.17	0	102	c001	265	375
675.26	198.18	0	102	c001	270	375
675.28	198.2	0	102	c001	274	375
675.29	198.21	0	102	c001	279	376
675.31	198.23	0	102	c001	282	376
675.32	198.24	0	102	c001	287	377
675.34	198.26	0	102	c001	290	378
675.36	198.28	0	102	c001	293	378
675.37	198.29	0	102	c001	297	379
675.39	198.31	0	102	c001	300	379
675.4	198.32	0	102	c001	304	380
675.43	198.35	0	102	c001	307	380
675.45	198.37	0	102	c001	310	381
675.46	198.38	0	102	c001	313	382
675.48	198.4	0	102	c001	316	382
675.5	198.42	0	102	c001	318	383
675.51	198.43	0	102	c001	321	383
675.53	198.45	0	102	c001	324	384
675.54	198.46	0	102	c001	326	385
675.56	198.48	0	102	c001	330	386
675.57	198.49	0	102	c001	331	386
675.59	198.51	0	102	c001	334	387
675.6	198.52	0	102	c001	336	388
675.62	198.54	0	102	c001	338	388
675.64	198.56	0	102	c001	341	389
675.65	198.57	0	102	c001	342	390
675.68	198.6	0	102	c001	345	390
675.7	198.62	0	102	c001	346	391
675.71	198.63	0	102	c001	348	392
675.73	198.65	0	102	c001	350	393
675.75	198.67	0	102	c001	352	393
675.76	198.68	0	102	c001	353	394
675.78	198.7	0	102	c001	355	395
675.79	198.71	0	102	c001	358	396
675.81	198.73	0	102	c001	358	396
675.82	198.74	0	102	c001	360	397
675.84	198.76	0	102	c001	361	398
675.85	198.77	0	102	c001	363	399
675.87	198.79	0	102	c001	364	400
675.89	198.81	0	102	c001	366	400
675.92	198.84	0	102	c001	367	401
675.93	198.85	0	102	c001	368	402
675.95	198.87	0	102	c001	369	403
675.96	198.88	0	102	c001	371	404
675.98	198.9	0	102	c001	372	404
675.99	198.91	0	102	c001	373	405
676.01	198.93	0	102	c001	374	406
676.03	198.95	0	102	c001	375	407
676.04	198.96	0	102	c001	376	408
676.06	198.98	0	102	c001	376	408
676.07	198.99	0	102	c001	377	409
676.09	199.01	0	102	c001	378	409
676.1	199.02	0	102	c001	381	409
676.12	199.04	0	102	c001	384	409
676.14	199.06	0	102	c001	387	409
676.17	199.09	0	102	c001	392	409
676.18	199.1	0	102	c001	397	408
676.2	199.12	0	102	c001	401	408
676.21	199.13	0	102	c001	405	408
676.23	199.15	0	102	c001	408	407
676.24	199.16	0	102	c001	412	406
676.26	199.18	0	102	c001	417	405
676.28	199.2	0	102	c001	421	404
676.29	199.21	0	102	c001	424	402
676.31	199.23	0	102	c001	427	401
676.32	199.24	0	102	c001	430	399
676.34	199.26	0	102	c001	433	398
676.35	199.27	0	102	c001	436	397
676.37	199.29	0	102	c001	440	397
676.38	199.3	0	102	c001	444	396
676.42	199.34	0	102	c001	448	396
676.43	199.35	0	102	c001	453	396
676.45	199.37	0	102	c001	457	396
676.46	199.38	0	102	c001	462	396
676.48	199.4	0	102	c001	465	396
676.49	199.41	0	102	c001	469	397
676.51	199.43	0	102	c001	472	397
676.53	199.45	0	102	c001	476	397
676.54	199.46	0	102	c001	479	398
676.56	199.48	0	102	c001	481	398
676.57	199.49	0	102	c001	484	398
676.59	199.51	0	102	c001	487	398
676.6	199.52	0	102	c001	490	398
676.62	199.54	0	102	c001	493	398
676.65	199.57	0	102	c001	498	397
676.67	199.59	0	102	c001	502	397
676.68	199.6	0	102	c001	505	397
676.7	199.62	0	102	c001	509	397
676.71	199.63	0	102	c001	512	397
676.73	199.65	0	102	c001	515	397
676.74	199.66	0	102	c001	518	397
676.76	199.68	0	102	c001	520	397
676.77	199.69	0	102	c001	523	397
676.79	199.71	0	102	c001	525	397
676.81	199.73	0	102	c001	527	397
676.82	199.74	0	102	c001	530	397
676.84	199.76	0	102	c001	531	397
676.85	199.77	0	102	c001	533	398
676.87	199.79	0	102	c001	535	398
676.9	199.82	0	102	c001	537	398
676.92	199.84	0	102	c001	538	398
676.93	199.85	0	102	c001	540	398
676.95	199.87	0	102	c001	541	398
676.96	199.88	0	102	c001	542	398
676.98	199.9	0	102	c001	543	399
676.99	199.91	0	102	c001	545	398
677.01	199.93	0	102	c001	544	397
677.02	199.94	0	102	c001	542	397
677.04	199.96	0	102	c001	539	397
677.06	199.98	0	102	c001	536	397
677.07	199.99	0	102	c001	533	397
677.09	200.01	0	102	c001	529	397
677.1	200.02	0	102	c001	524	397
677.13	200.05	0	102	c001	521	397
677.15	200.07	0	102	c001	517	397
677.16	200.08	0	102	c001	514	397
677.18	200.1	0	102	c001	511	397
677.2	200.12	0	102	c001	507	397
677.21	200.13	0	102	c001	500	397
677.23	200.15	0	102	c001	493	398
677.24	200.16	0	102	c001	486	398
677.26	200.18	0	102	c001	479	398
677.27	200.19	0	102	c001	473	398
677.29	200.21	0	102	c001	468	399
677.31	200.23	0	102	c001	462	399
677.32	200.24	0	102	c001	456	399
677.34	200.26	0	102	c001	451	399
677.35	200.27	0	102	c001	446	400
677.38	200.3	0	102	c001	442	400
677.4	200.32	0	102	c001	438	400
677.41	200.33	0	102	c001	434	401
677.43	200.35	0	102	c001	430	401
677.45	200.37	0	102	c001	426	401
677.46	200.38	0	102	c001	422	401
677.48	200.4	0	102	c001	419	401
677.49	200.41	0	102	c001	416	401
677.51	200.43	0	102	c001	413	401
677.52	200.44	0	102	c001	409	402
677.54	200.46	0	102	c001	407	402
677.55	200.47	0	102	c001	404	402
677.57	200.49	0	102	c001	402	402
677.59	200.51	0	102	c001	399	402
677.6	200.52	0	102	c001	397	402
677.63	200.55	0	102	c001	394	403
677.65	200.57	0	102	c001	392	403
677.66	200.58	0	102	c001	391	403
677.68	200.6	0	102	c001	388	403
677.7	200.62	0	102	c001	386	404
677.71	200.63	0	102	c001	384	404
677.73	200.65	0	102	c001	382	404
677.74	200.66	0	102	c001	381	403
677.76	200.68	0	102	c001	376	403
677.77	200.69	0	102	c001	370	402
677.79	200.71	0	102	c001	363	402
677.8	200.72	0	102	c001	357	402
677.82	200.74	0	102	c001	350	401
677.84	200.76	0	102	c001	345	401
677.87	200.79	0	102	c001	339	401
677.88	200.8	0	102	c001	334	401
677.9	200.82	0	102	c001	329	400
677.91	200.83	0	102	c001	324	400
677.93	200.85	0	102	c001	320	400
677.94	200.86	0	102	c001	316	400
677.96	200.88	0	102	c001	312	400
677.98	200.9	0	102	c001	308	400
677.99	200.91	0	102	c001	303	399
678.01	200.93	0	102	c001	297	398
678.02	200.94	0	102	c001	292	397
678.04	200.96	0	102	c001	287	396
678.05	200.97	0	102	c001	283	395
678.07	200.99	0	102	c001	279	394
678.09	201.01	0	102	c001	275	393
678.12	201.04	0	102	c001	271	392
678.13	201.05	0	102	c001	266	391
678.15	201.07	0	102	c001	261	389
678.16	201.08	0	102	c001	254	388
678.18	201.1	0	102	c001	248	386
678.19	201.11	0	102	c001	241	385
678.21	201.13	0	102	c001	235	384
678.23	201.15	0	102	c001	230	383
678.24	201.16	0	102	c001	225	382
678.26	201.18	0	102	c001	220	381
678.27	201.19	0	102	c001	216	381
678.29	201.21	0	102	c001	212	380
678.3	201.22	0	102	c001	207	380
678.32	201.24	0	102	c001	204	379
678.33	201.25	0	102	c001	200	379
678.37	201.29	0	102	c001	195	378
678.38	201.3	0	102	c001	190	378
678.4	201.32	0	102	c001	186	378
678.41	201.33	0	102	c001	180	378
678.43	201.35	0	102	c001	176	378
678.44	201.36	0	102	c001	171	378
678.46	201.38	0	102	c001	166	378
678.48	201.4	0	102	c001	163	378
678.49	201.41	0	102	c001	158	379
678.51	201.43	0	102	c001	154	379
678.52	201.44	0	102	c001	150	378
678.54	201.46	0	102	c001	148	378
678.55	201.47	0	102	c001	145	377
678.57	201.49	0	102	c001	144	377
678.6	201.52	0	102	c001	142	377
678.62	201.54	0	102	c001	140	376
678.63	201.55	0	102	c001	136	376
678.65	201.57	0	102	c001	133	376
678.66	201.58	0	102	c001	130	377
678.68	201.6	0	102	c001	126	377
678.69	201.61	0	102	c001	123	378
678.71	201.63	0	102	c001	120	379
678.72	201.64	0	102	c001	116	379
678.74	201.66	0	102	c001	114	380
678.76	201.68	0	102	c001	111	380
678.77	201.69	0	102	c001	109	380
678.79	201.71	0	102	c001	107	380
678.8	201.72	0	102	c001	108	379
678.83	201.75	0	102	c001	108	379
678.85	201.77	0	102	c001	110	378
678.87	201.79	0	102	c001	111	379
678.88	201.8	0	102	c001	111	378
678.9	201.82	0	102	c001	113	377
678.91	201.83	0	102	c001	116	377
678.93	201.85	0	102	c001	119	378
678.94	201.86	0	102	c001	121	378
678.96	201.88	0	102	c001	125	378
678.97	201.89	0	102	c001	128	378
678.99	201.91	0	102	c001	131	379
679.01	201.93	0	102	c001	134	379
679.02	201.94	0	102	c001	136	379
679.04	201.96	0	102	c001	139	379
679.05	201.97	0	102	c001	143	379
679.08	202	0	102	c001	150	379
679.1	202.02	0	102	c001	156	380
679.11	202.03	0	102	c001	161	380
679.13	202.05	0	102	c001	166	381
679.15	202.07	0	102	c001	170	381
679.16	202.08	0	102	c001	174	381
679.18	202.1	0	102	c001	178	382
679.19	202.11	0	102	c001	182	382
679.21	202.13	0	102	c001	186	382
679.22	202.14	0	102	c001	190	382
679.24	202.16	0	102	c001	194	383
679.26	202.18	0	102	c001	198	383
679.27	202.19	0	102	c001	202	384
679.29	202.21	0	102	c001	205	385
679.3	202.22	0	102	c001	209	385
679.33	202.25	0	102	c001	213	386
679.35	202.27	0	102	c001	216	387
679.36	202.28	0	102	c001	221	388
679.38	202.3	0	102	c001	225	389
679.4	202.32	0	102	c001	229	390
679.41	202.33	0	102	c001	234	390
679.43	202.35	0	102	c001	237	391
679.44	202.36	0	102	c001	241	391
679.46	202.38	0	102	c001	244	392
679.47	202.39	0	102	c001	247	392
679.49	202.41	0	102	c001	251	393
679.5	202.42	0	102	c001	254	394
679.52	202.44	0	102	c001	257	394
679.54	202.46	0	102	c001	261	395
679.55	202.47	0	102	c001	263	395
679.58	202.5	0	102	c001	266	396
679.6	202.52	0	102	c001	269	397
679.61	202.53	0	102	c001	272	397
679.63	202.55	0	102	c001	274	397
679.65	202.57	0	102	c001	278	398
679.66	202.58	0	102	c001	283	398
679.68	202.6	0	102	c001	289	398
679.69	202.61	0	102	c001	295	398
679.71	202.63	0	102	c001	301	398
679.72	202.64	0	102	c001	307	399
679.74	202.66	0	102	c001	312	399
679.75	202.67	0	102	c001	317	399
679.77	202.69	0	102	c001	321	399
679.79	202.71	0	102	c001	326	399
679.82	202.74	0	102	c001	330	400
679.83	202.75	0	102	c001	334	400
679.85	202.77	0	102	c001	337	400
679.86	202.78	0	102	c001	341	400
679.88	202.8	0	102	c001	344	400
679.89	202.81	0	102	c001	348	401
679.91	202.83	0	102	c001	351	401
679.93	202.85	0	102	c001	354	401
679.94	202.86	0	102	c001	357	401
679.96	202.88	0	102	c001	359	402
679.97	202.89	0	102	c001	362	402
679.99	202.91	0	102	c001	364	402
680	202.92	0	102	c001	366	402
680.02	202.94	0	102	c001	369	403
680.04	202.96	0	102	c001	371	403
680.07	202.99	0	102	c001	373	403
680.08	203	0	102	c001	375	404
680.1	203.02	0	102	c001	377	404
680.11	203.03	0	102	c001	380	403
680.13	203.05	0	102	c001	383	402
680.14	203.06	0	102	c001	386	401
680.16	203.08	0	102	c001	389	400
680.18	203.1	0	102	c001	392	400
680.19	203.11	0	102	c001	395	399
680.21	203.13	0	102	c001	397	398
680.22	203.14	0	102	c001	400	397
680.24	203.16	0	102	c001	403	396
680.25	203.17	0	102	c001	406	395
680.27	203.19	0	102	c001	409	395
680.28	203.2	0	102	c001	412	394
680.32	203.24	0	102	c001	417	394
680.33	203.25	0	102	c001	421	393
680.35	203.27	0	102	c001	425	393
680.36	203.28	0	102	c001	428	393
680.38	203.3	0	102	c001	431	393
680.39	203.31	0	102	c001	434	393
680.41	203.33	0	102	c001	437	393
680.43	203.35	0	102	c001	440	393
680.44	203.36	0	102	c001	442	393
680.46	203.38	0	102	c001	445	393
680.47	203.39	0	102	c001	447	393
680.49	203.41	0	102	c001	450	393
680.52	203.44	0	102	c001	453	392
680.52	203.44	0	102	c001	457	392
680.55	203.47	0	102	c001	461	391
680.57	203.49	0	102	c001	466	391
680.58	203.5	0	102	c001	470	391
680.6	203.52	0	102	c001	474	391
680.61	203.53	0	102	c001	477	391
680.63	203.55	0	102	c001	480	391
680.64	203.56	0	102	c001	484	391
680.66	203.58	0	102	c001	486	391
680.67	203.59	0	102	c001	488	391
680.69	203.61	0	102	c001	491	391
680.71	203.63	0	102	c001	493	392
680.72	203.64	0	102	c001	495	392
680.74	203.66	0	102	c001	497	392
680.75	203.67	0	102	c001	499	392
680.78	203.7	0	102	c001	501	393
680.8	203.72	0	102	c001	503	393
680.82	203.74	0	102	c001	506	393
680.83	203.75	0	102	c001	509	393
680.85	203.77	0	102	c001	513	393
680.86	203.78	0	102	c001	517	394
680.88	203.8	0	102	c001	520	394
680.89	203.81	0	102	c001	524	394
680.91	203.83	0	102	c001	528	395
680.92	203.84	0	102	c001	531	395
680.94	203.86	0	102	c001	534	395
680.96	203.88	0	102	c001	536	396
680.97	203.89	0	102	c001	539	396
680.99	203.91	0	102	c001	542	396
681	203.92	0	102	c001	543	396
681.03	203.95	0	102	c001	545	396
681.05	203.97	0	102	c001	547	395
681.06	203.98	0	102	c001	548	395
681.08	204	0	102	c001	550	395
681.1	204.02	0	102	c001	552	395
681.11	204.03	0	102	c001	553	395
681.13	204.05	0	102	c001	554	396
681.14	204.06	0	102	c001	556	396
681.16	204.08	0	102	c001	557	396
681.17	204.09	0	102	c001	558	396
681.19	204.11	0	102	c001	560	396
681.21	204.13	0	102	c001	560	397
681.22	204.14	0	102	c001	561	397
681.24	204.16	0	102	c001	562	397
681.25	204.17	0	102	c001	563	397
681.28	204.2	0	102	c001	564	398
681.3	204.22	0	102	c001	565	398
681.31	204.23	0	102	c001	566	398
681.33	204.25	0	102	c001	566	398
681.35	204.27	0	102	c001	568	398
681.36	204.28	0	102	c001	570	397
681.38	204.3	0	102	c001	569	396
681.39	204.31	0	102	c001	567	395
681.41	204.33	0	102	c001	563	395
681.42	204.34	0	102	c001	559	395
681.44	204.36	0	102	c001	555	396
681.45	204.37	0	102	c001	551	396
681.47	204.39	0	102	c001	547	397
681.49	204.41	0	102	c001	542	397
681.52	204.44	0	102	c001	539	398
681.53	204.45	0	102	c001	534	398
681.55	204.47	0	102	c001	528	399
681.56	204.48	0	102	c001	522	399
681.58	204.5	0	102	c001	518	399
681.6	204.52	0	102	c001	514	399
681.61	204.53	0	102	c001	509	399
681.63	204.55	0	102	c001	505	399
681.64	204.56	0	102	c001	502	399
681.66	204.58	0	102	c001	498	399
681.67	204.59	0	102	c001	493	399
681.69	204.61	0	102	c001	487	398
681.7	204.62	0	102	c001	479	398
681.72	204.64	0	102	c001	472	398
681.74	204.66	0	102	c001	465	398
681.77	204.69	0	102	c001	459	398
681.78	204.7	0	102	c001	452	397
681.8	204.72	0	102	c001	446	398
681.81	204.73	0	102	c001	441	398
681.83	204.75	0	102	c001	435	398
681.84	204.76	0	102	c001	431	398
681.86	204.78	0	102	c001	426	398
681.88	204.8	0	102	c001	422	397
681.89	204.81	0	102	c001	418	397
681.91	204.83	0	102	c001	413	395
681.92	204.84	0	102	c001	406	394
681.94	204.86	0	102	c001	401	393
681.95	204.87	0	102	c001	394	392
681.97	204.89	0	102	c001	388	391
681.99	204.91	0	102	c001	383	390
682.02	204.94	0	102	c001	377	389
682.03	204.95	0	102	c001	373	388
682.05	204.97	0	102	c001	368	388
682.06	204.98	0	102	c001	363	387
682.08	205	0	102	c001	359	387
682.09	205.01	0	102	c001	355	386
682.11	205.03	0	102	c001	352	386
682.13	205.05	0	102	c001	348	386
682.14	205.06	0	102	c001	344	385
682.16	205.08	0	102	c001	341	385
682.17	205.09	0	102	c001	338	385
682.19	205.11	0	102	c001	335	385
682.2	205.12	0	102	c001	332	385
682.22	205.14	0	102	c001	328	384
682.23	205.15	0	102	c001	322	384
682.27	205.19	0	102	c001	315	384
682.28	205.2	0	102	c001	308	384
682.3	205.22	0	102	c001	303	384
682.31	205.23	0	102	c001	297	384
682.33	205.25	0	102	c001	291	384
682.34	205.26	0	102	c001	285	384
682.36	205.28	0	102	c001	280	384
682.38	205.3	0	102	c001	275	384
682.39	205.31	0	102	c001	270	385
682.41	205.33	0	102	c001	266	385
682.42	205.34	0	102	c001	261	385
682.44	205.36	0	102	c001	257	385
682.45	205.37	0	102	c001	254	385
682.47	205.39	0	102	c001	252	385
682.5	205.42	0	102	c001	249	382
682.52	205.44	0	102	c001	249	380
682.53	205.45	0	102	c001	251	378
682.55	205.47	0	102	c001	252	377
682.56	205.48	0	102	c001	255	376
682.58	205.5	0	102	c001	258	375
682.59	205.51	0	102	c001	261	374
682.61	205.53	0	102	c001	263	373
682.62	205.54	0	102	c001	266	373
682.64	205.56	0	102	c001	269	373
682.66	205.58	0	102	c001	274	373
682.67	205.59	0	102	c001	278	373
682.69	205.61	0	102	c001	282	373
682.7	205.62	0	102	c001	286	373
682.73	205.65	0	102	c001	292	374
682.75	205.67	0	102	c001	297	375
682.77	205.69	0	102	c001	302	375
682.78	205.7	0	102	c001	306	376
682.8	205.72	0	102	c001	310	376
682.81	205.73	0	102	c001	314	376
682.83	205.75	0	102	c001	319	377
682.84	205.76	0	102	c001	325	377
682.86	205.78	0	102	c001	330	378
682.87	205.79	0	102	c001	335	379
682.89	205.81	0	102	c001	340	380
682.91	205.83	0	102	c001	344	380
682.92	205.84	0	102	c001	348	381
682.94	205.86	0	102	c001	353	381
682.95	205.87	0	102	c001	357	382
682.98	205.9	0	102	c001	360	383
683	205.92	0	102	c001	364	383
683.01	205.93	0	102	c001	367	384
683.03	205.95	0	102	c001	369	384
683.05	205.97	0	102	c001	373	385
683.06	205.98	0	102	c001	376	386
683.08	206	0	102	c001	378	386
683.09	206.01	0	102	c001	381	387
683.11	206.03	0	102	c001	384	387
683.12	206.04	0	102	c001	386	388
683.14	206.06	0	102	c001	389	389
683.16	206.08	0	102	c001	391	389
683.17	206.09	0	102	c001	393	390
683.19	206.11	0	102	c001	396	391
683.2	206.12	0	102	c001	398	392
683.23	206.15	0	102	c001	400	392
683.25	206.17	0	102	c001	402	392
683.26	206.18	0	102	c001	405	393
683.28	206.2	0	102	c001	410	393
683.3	206.22	0	102	c001	414	393
683.31	206.23	0	102	c001	418	393
683.33	206.25	0	102	c001	422	393
683.34	206.26	0	102	c001	425	393
683.36	206.28	0	102	c001	427	393
683.37	206.29	0	102	c001	431	393
683.39	206.31	0	102	c001	433	393
683.4	206.32	0	102	c001	436	394
683.42	206.34	0	102	c001	439	394
683.44	206.36	0	102	c001	441	394
683.47	206.39	0	102	c001	444	394
683.48	206.4	0	102	c001	446	394
683.5	206.42	0	102	c001	448	395
683.51	206.43	0	102	c001	450	395
683.53	206.45	0	102	c001	452	395
683.55	206.47	0	102	c001	455	395
683.56	206.48	0	102	c001	457	395
683.58	206.5	0	102	c001	459	395
683.59	206.51	0	102	c001	461	395
683.61	206.53	0	102	c001	463	395
683.62	206.54	0	102	c001	464	395
683.64	206.56	0	102	c001	467	395
683.65	206.57	0	102	c001	470	395
683.67	206.59	0	102	c001	473	396
683.69	206.61	0	102	c001	476	396
683.72	206.64	0	102	c001	479	397
683.73	206.65	0	102	c001	483	398
683.75	206.67	0	102	c001	486	399
683.76	206.68	0	102	c001	489	399
683.78	206.7	0	102	c001	492	399
683.79	206.71	0	102	c001	494	399
683.81	206.73	0	102	c001	495	399
683.83	206.75	0	102	c001	497	399
683.84	206.76	0	102	c001	499	399
683.86	206.78	0	102	c001	501	400
683.87	206.79	0	102	c001	503	400
683.89	206.81	0	102	c001	504	400
683.9	206.82	0	102	c001	506	401
683.92	206.84	0	102	c001	509	401
683.94	206.86	0	102	c001	510	402
683.97	206.89	0	102	c001	512	402
683.98	206.9	0	102	c001	513	402
684	206.92	0	102	c001	516	402
684.01	206.93	0	102	c001	518	403
684.03	206.95	0	102	c001	520	403
684.04	206.96	0	102	c001	523	404
684.06	206.98	0	102	c001	526	404
684.08	207	0	102	c001	528	404
[truncated: 19,957,430 more chars]
