# Supplementary material for: Specialized neurons in the right habenula mediate response to aversive olfactory cues
Source: eLife. 2021 Dec 8;10:e72345. doi: 10.7554/eLife.72345 (PMC8691842; doi:10.7554/eLife.72345)
Supplement: Source code 2. [file elife-72345-supp3.zip]

Archive with 1 entries (1 files):
- Source code file 2.m
